# Supplementary material for: Untargeted Metabolic Profiling of Extracellular Vesicles of SARS-CoV-2-Infected Patients Shows Presence of Potent Anti-Inflammatory Metabolites
Source: Int J Mol Sci. 2021 Sep 28;22(19):10467. doi: 10.3390/ijms221910467 (PMC8509011; doi:10.3390/ijms221910467)
Supplement: Supplementary file 1 [file ijms-22-10467-s001.zip]

Archive with 6 entries (4 files):
- ijms-1376374-supplementary/
- ijms-1376374-supplementary/Table S1.xlsx
- ijms-1376374-supplementary/Table S2.xlsx
- ijms-1376374-supplementary/__MACOSX/
- ijms-1376374-supplementary/__MACOSX/._Table S3.xlsx
- ijms-1376374-supplementary/__MACOSX/._Table S4.xlsx
