# Supplementary material for: Untargeted Metabolic Profiling of Extracellular Vesicles of SARS-CoV-2-Infected Patients Shows Presence of Potent Anti-Inflammatory Metabolites
Source: Int J Mol Sci. 2021 Sep 28;22(19):10467. doi: 10.3390/ijms221910467 (PMC8509011; doi:10.3390/ijms221910467)
Supplement: Supplementary file 1 [file ijms-22-10467-s001.zip › ijms-1376374-supplementary/Table S1.xlsx]

## Sheet: Sheet 1
1	Phytosphingosine	M350T26	350.425	350.379	350.43	26.1326	26.0516	26.2001	7	5	2	0		0.000760689	0.00134598	50007.3	8111.43	4039.11	24954.7	3616.19	1544.37	6003.24	0	14916	68060.1	21564.8	60170.5	64470.1	70862.4	5877.23	5761.91	5212.33	7120.08	14537	10160	4776.31	1454.63	5786.42	4803.37	4356.78	3057.14
2	FOSCARNET(Anti virul drug)	M124T6	123.957	123.949	123.96	6.26688	6.21417	6.35946	3	0	3	0		0.000774152	0.00134598	547.831	8978.25	3366.85	536.268	2890.91	1818.87	929.614	0	1471.17	92.2412	673.558	0	699.412	350.606	11820.9	12569.4	4613.37	7831.84	8422.77	8611.23	1925.23	1373.17	6432.11	3551.75	2737.87	4180.98
3	5Z,13Z-Pentacosadiene	M313T33	313.35	313.342	313.351	32.6715	32.538	32.8217	5	5	0	0		0.00126521	0.00134598	69203.7	5761.73	3840.08	45900.6	1157.29	1266.36	6342.15	0	9685.56	102014	15602.9	120255	81819.1	85845.8	4680.17	6625.39	4086.63	5756.89	7005.66	6415.64	2710.81	4776.38	3880.46	5847.42	2672.58	3152.85
4	24:0(18Me)	M365T26	365.401	365.377	365.423	26.1113	26.0187	26.1525	4	4	0	0		0.00126521	0.00134598	41844.6	12449.8	8828.02	15888.2	4041.41	1153.3	3085.89	0	19036.2	47217.6	25754	45965.2	58105.3	54989.2	9537.1	9012.21	11082	10047.7	18631.6	16387.9	10553	9649.87	8799.02	8733.8	7453.65	7778.77
5	DL-Cerebronic acid	M349T26	349.369	349.346	349.479	26.1233	26.0384	26.2468	16	6	6	4		0.00140566	0.00134598	266338	68166	41534	165919	22270.5	19185.2	42090.2	0	116066	446054	153287	82402.5	386596	413620	55357.9	49407.3	56060.6	56036.1	103594	88540.4	41395.1	3593.02	54540.2	51040.3	46146.1	52489.2
6	Isosyringinoside	M557T5	557.184	557.148	557.252	5.15798	5.08195	5.19163	13	1	6	6		0.00146439	0.00134598	19639.6	46751.7	33013.4	16399.5	3120.29	8189.06	8600.72	0	17657.2	37860.8	31998	29828.9	385.448	107.377	50532.4	42245.3	44079.5	46941	47418.9	49293	39248.2	17850.6	41122.9	33451	33700.5	32707
8	Thromboxane	M314T24	314.367	314.357	314.406	23.5006	23.4743	23.5344	5	5	0	0		0.00186117	0.00134598	38141.3	10397.1	7746.81	20370.2	2474.1	2822.38	3937.31	0	13178.7	43168.7	13989.4	44526.8	50226.5	63757.5	7834.69	10345.1	9318.82	8185.18	13873.8	12824.9	12555.8	4047.99	6422.35	7651.29	7123.88	8679.53
7		M231T17	231.167	231.165	231.177	16.5234	16.5065	16.5401	3	3	0	0		0.00167522	0.00134598	32896.8	5009.61	2832.89	16619.6	2305.74	1152.37	2560.4	0	9029.99	42880.9	14187.8	41999.3	43419.4	45863.3	4061	4105.45	3105.5	3001.56	8435.2	7348.92	4439.75	1269.43	2197.75	3737.82	2262.74	3089.83
9	1-(3-methylpentadecyl)-3-nonylcyclopentane	M439T32	438.532	438.48	438.547	32.0978	32.0502	32.2233	5	5	0	0		0.00189411	0.00134598	49335.8	282.548	683.405	30477.3	213.868	473.101	4848.46	0	2229.77	62743	21084	59956.7	72063.4	77938	205.718	234.37	313.1	216.9	680.731	44.4697	1371.32	1121.44	627.13	492.517	362.917	125.105
10	Hentriacontane	M438T30	437.535	437.524	437.547	29.8515	29.6117	30.0451	10	0	6	4		0.00206777	0.00134598	970.441	78171.6	37007.3	977.407	29570	27588.7	10292.3	0	165.944	404.835	289.665	1453.55	783.838	2724.82	74841.1	60486.5	65751.1	41013.9	116738	110199	463.8	3449.35	55622.6	45803.9	60473.6	56230.7
11	11-Methylhexacosane	M345T26	345.451	345.441	345.455	26.1249	26.1069	26.1833	6	6	0	0		0.0021167	0.00134598	24970.4	3411.18	1721.12	11410.1	2285.55	748.412	2785.95	0	10217.2	27782.4	11775.9	28480.7	34177.7	37388.2	1832.9	1495.05	2264.34	2230.07	5937.83	6706.92	1788.72	457.39	1797.39	1898.77	1593.14	2791.29
12	Dotriacontane	M416T32	415.535	415.524	415.545	32.0935	31.5719	32.6141	6	5	0	1		0.0021167	0.00134598	80259.6	1181.05	4932.3	34642.8	468.599	7504.7	7250.97	0	34801.3	95918.4	43079.1	107618	80409	119732	1492.36	1240.64	723.679	1782.48	1306.98	540.19	20082	4032.64	1870.14	1534.24	1127	947.782
13	Lignocerane	M371T28	371.448	371.438	371.46	28.0245	27.9571	28.2326	10	0	6	4		0.00233795	0.00134598	5869.46	27747.2	14404.7	5101.96	8375.52	8613.74	3022.61	0	1350.21	2032.96	4837.22	2456.07	12690.5	11849.8	24592.3	23250.7	22503.1	19757.2	35830.4	40549.4	3663.27	3136.29	21118.1	21407.2	18806.4	18296.7
14	Triacontanal	M437T32	437.487	437.404	437.532	32.0879	31.5802	32.6312	7	6	0	1		0.00243564	0.00134598	228357	888.161	13205.6	140284	516.068	26835.2	21853.7	0	85324.1	245542	28013.5	330885	308703	371672	1521.33	544.953	1083.08	241.621	1383.63	554.345	67873.2	5266.4	2215.28	1230.95	2443.86	203.569
17	1-docosene	M341T28	341.469	341.455	341.504	28.0782	27.8663	28.715	13	3	6	4		0.0025523	0.00134598	42127.2	70848	79578.7	5344.7	6525.3	21242.3	4063.36	0	46864	48347.3	35984.3	45133.2	39692.2	36741.9	77461.9	59551.4	70963.2	67766.8	73492.2	75852.1	49040.7	114061	73495	88191.7	75243.6	77440.4
15	Elaidic acid	M283T23	283.344	283.331	283.352	23.4902	23.4545	23.5344	5	5	0	0		0.0025523	0.00134598	89506	21855.9	17495	36391.3	4367.48	6094.95	7212.03	0	38417.7	98823.3	50160.5	105803	119635	124196	19239.5	18694.3	17842	20834.9	28470.4	26054.4	25039.9	6871.94	15215.1	20070.4	19250.4	18522.4
16	Palmitoylcholine	M306T24	306.356	306.342	306.365	23.5216	23.492	23.5596	6	6	0	0		0.0025523	0.00134598	42020	6887.68	4663.71	21715.2	2348.04	2279.41	3995.58	0	10719.1	51648.5	17913.6	57118.8	55689.4	59030.6	5659.4	6453.3	5511.08	4210.19	10227.9	9264.19	6696.75	695.169	5656.17	6761.25	4236.3	3936.63
18	MG(12:0/0:0/0:0)	M239T20	239.252	239.246	239.259	20.3996	20.3717	20.4983	5	5	0	0		0.00270601	0.00134598	86594.1	22703	14257.7	37889.2	7306.49	8099.83	6932.05	0	29250.8	102090	49051.4	116949	103481	118744	19612.5	17387.6	18138	17232.4	29885.2	33962.2	24598	2017.8	7488.98	16627.1	17533	17281.2
19	Rizatriptan	M270T20	270.27	270.261	270.273	20.3227	20.3047	20.4054	4	4	0	0		0.00273784	0.00134598	17791.7	2665.25	1389.94	9790.02	1677.7	948.133	2445.27	0	3533.06	20473.6	8108.02	26655.7	20864.4	27115.6	2685.46	1666.11	973.16	1968.68	2924.96	5773.11	2226.6	109.375	292.425	2195.92	1634.48	1880.84
20	Thromboxane	M297T24	297.345	297.333	297.347	23.5259	23.4833	23.5512	4	4	0	0		0.00273784	0.00134598	21072.9	5710.87	4454.26	10118.3	1219.15	1671.08	2283.68	0	7069.21	26111.4	9790.19	23687.9	30527.6	29251	5499.4	5015.99	5934.76	3858.73	7303.27	6653.08	5277.08	1114.49	4653.34	4783.06	5501.09	5396.5
21	Octacosanoic acid	M390T29	389.507	389.479	389.539	28.8118	28.629	28.8418	4	4	0	0		0.00273784	0.00134598	29271.8	2056.92	4369.03	18927.3	386.564	3386.94	3422.95	0	8263.5	33383.3	11352.5	26882.5	35343.7	60405.1	1427.56	2611.78	2216.74	1928.3	2069.22	2087.91	6333.31	10413	2002.13	1782.12	2774.91	2908.67
22	Sphingosine	M300T23	300.367	300.36	300.403	23.495	23.3546	23.5344	12	6	3	3		0.0027539	0.00134598	98259.6	17899.9	13687.8	52681.6	5258.87	8472.4	10184.9	0	37332.5	84794.8	41983.8	115191	149572	160684	15783.3	15329.8	12585.7	14634.4	24151.5	24914.6	26951.2	768.61	10499.6	15917	13378.1	14612.2
23	Palmitone	M452T30	451.54	451.484	451.59	29.7257	29.6117	29.9632	4	0	4	0		0.00290273	0.00134598	151.595	9045.68	3703.41	145.743	5709.61	2994.08	2289.55	0	0	146.264	40.861	205.13	108.417	408.896	11759.1	8332.4	6104.24	1465.59	8172.66	18440.1	116.275	414.735	6722.43	2838.34	6318.15	5810.54
25	tricosanoic acid	M319T23	319.337	319.327	319.354	23.4981	23.3261	23.5259	7	6	1	0		0.00309559	0.00134598	71731.1	12567.6	8402.81	33967.3	6764.3	4623.9	6791.27	0	23262.6	83749.8	34232	97944.2	90983.2	100214	9654.26	10531.2	5807.17	7393.98	20254.1	21765	14099.2	386.671	6744.86	10565.5	10059	8561.54
24		M358T26	358.454	358.442	358.459	26.1413	26.0516	26.2086	7	6	1	0		0.00293687	0.00134598	37073.9	4777.87	2886.47	14517.5	3254.65	1076.72	4313.85	0	18466.8	43162.8	19497	41126.3	48362.4	51828.3	3020.73	2958.24	2882.52	1953.36	9463.72	8388.63	3217.38	1126.89	2988.4	2792.11	2713.32	4480.75
26	N-Heptanoylsolamine	M328T26	328.428	328.383	328.441	26.1294	26.1069	26.1501	4	4	0	0		0.00309559	0.00134598	12463.9	1456.08	1072.84	5389.71	952.296	386.564	1812.49	0	6211.5	16518	5014.32	15068	17132.8	14838.7	1202.48	661.181	1642.83	626.793	3219.69	1383.51	908.285	867.236	1713.78	1045.83	607.038	1294.89
28	Octadecanamide	M284T24	284.36	284.351	284.363	23.5427	23.4833	23.5512	3	3	0	0		0.00332062	0.00134598	10851.9	2279.74	1999.91	5764.42	694.899	790.83	1462.49	0	3477.99	12941.7	3823.8	13585.3	17167.2	14115.6	1331.23	2782.89	2013.54	1757.07	3176.03	2617.69	3068.76	645.634	2212.92	2023.43	1796.94	2251.74
27		M344T26	344.442	344.378	344.445	26.148	26.0422	26.476	14	6	4	4		0.00322494	0.00134598	137069	24977.5	17235.6	61873.7	10598.4	8434.43	15594	0	64610.7	114371	70787.9	176905	199088	196650	15026.7	16369.6	19025.6	23247.5	36392.6	39802.9	26076	1082.51	19884	19381.7	19452.1	17537.2
30		M389T29	388.52	388.476	388.528	28.8542	28.646	28.8984	8	6	0	2		0.00332062	0.00134598	149324	1423.35	12108	71342.3	697.078	17575.3	19141.7	0	59639.9	171018	75048.1	167642	170065	252533	1129.86	2188.6	756.159	589.056	1730.3	2146.15	32667.9	36797	579.745	568.895	1290.98	743.732
32		M433T32	432.56	432.485	432.606	32.11	31.5552	32.6056	7	6	0	1		0.00332062	0.00134598	151645	865.376	6402.77	83202.8	1120.72	14686.4	12262.7	0	70529.9	109559	56230.8	198728	226679	248143	40.2056	241.513	221.777	225.013	2802.42	1661.33	36371.1	1137.61	202.783	379.006	279.439	46.6475
29	Cholest-5-ene	M371T29	371.459	371.44	371.504	28.8497	28.646	28.9321	8	6	0	2		0.00332062	0.00134598	76262.5	4240.23	11158	31384.6	1078.62	11489.6	9565.45	0	35895.4	59233.7	50468.3	100585	108513	102879	4694.85	3976.4	2378.59	4626.44	4140.65	5624.46	23488.8	28211.7	3663.59	3795.26	4697.52	3091.47
31	Stearoylcholine	M402T29	402.467	402.464	402.47	28.8686	28.8418	28.9027	4	4	0	0		0.00332062	0.00134598	36187.9	466.226	2353.1	20187.8	200.111	3276.71	4244.31	0	9019.36	43128.1	12946.8	46253.4	47787.7	57992.1	714.387	433.258	363.749	533.779	145.615	606.568	4817.79	7940.4	116.13	186.864	666.95	390.459
34	Citronellyl formate	M217T17	217.172	217.167	217.179	16.6363	16.607	16.7072	4	4	0	0		0.0033794	0.00134598	73489.7	12327.6	7562.04	40476.3	5688.05	3583.26	7563.93	0	11319.5	104966	36316	112682	85992.2	89663.1	9965.11	8695.65	7623.77	8521.5	20354.6	18804.7	13849	3782.95	4666.52	6558.28	8131.43	8384.05
33		M447T32	446.544	446.541	446.558	32.1204	32.0591	32.2983	4	4	0	0		0.00337437	0.00134598	34973	104.037	112.221	22054.8	107.544	97.5637	3541.59	0	1648.59	43564.6	12791	50212.1	47510.3	54111.5	0	88.0685	150.513	43.9345	297.44	44.2647	190.868	133.128	253.67	54.0353	41.6236	0
35	13,15-Triacontanedione	M452T32	451.525	451.475	451.532	32.1173	32.0858	32.6482	5	5	0	0		0.0033794	0.00134598	56129.5	936.747	950.34	28943.7	753.323	619.053	5459.25	0	18687.6	71509.7	24443.1	85382.7	54405	82349.2	639.886	785.535	548.937	673.413	2461.7	511.007	1207.36	1415.58	1813.75	594.103	283.242	388.002
36	20-Dihydrodydrogesterone	M275T20	275.246	275.24	275.25	20.3363	20.2963	20.3887	5	5	0	0		0.00350008	0.00134598	71675.8	15329.2	7760.56	35085.7	7143.21	5160.33	5987.95	0	17146.4	90292.6	38391.4	94933	86552.6	102739	12215.6	13001.8	8668.93	9473.95	24033.2	24581.9	14096.3	284.227	2836.53	9313.09	10385.6	9647.63
37		M395T35	394.531	394.518	394.532	34.9469	34.8403	35.1237	3	0	0	3		0.00350008	0.00134598	186.918	6909.45	66342	242.16	8957.44	71428.7	7404.55	0	59.507	30.0023	79.0174	221.162	69.7164	662.102	7295.08	217.263	23797.9	8122.06	999.507	1024.91	1263.5	151507	2328.3	2343.44	121794	118815
38	Dihydrodioscorine	M256T20	256.268	256.26	256.278	20.3864	20.3633	20.5152	5	5	0	0		0.0039114	0.00135121	52196.8	13008.7	6342.52	27807	6587.96	4397.39	4957.31	0	11682.3	59069.1	27272	68854.2	58999.7	87303.7	11636.3	8025.49	6738.35	9159.08	21711.1	20781.8	9685.58	243.725	1499.2	6954.16	9649.5	10023
39	Chlordecone alcohol	M527T33	526.62	526.594	526.655	33.2763	33.2355	33.6705	3	0	3	0		0.00407761	0.00135303	42.8721	11215.6	292.51	37.6411	12734.5	478.371	2136.16	0	48.3058	59.7775	51.3063	0	0	97.8428	13152.9	265.8	229.062	1207.1	29055.3	23383.5	113.881	0	231.604	1256.61	67.067	85.8928
41	1-Cyclohexyl-11-heneicosanone	M393T28	393.464	393.454	393.51	28.0102	27.9314	28.2649	10	0	6	4		0.00432024	0.00135545	16621.2	97368.9	48226.7	16564.6	32373.1	31750	11648.2	0	1834.78	6166.8	10897.1	5605.56	39698.7	35524	93327.7	79345.4	73336.2	63681.3	138614	135908	7820.95	8972.15	68109.5	56017.1	79670.4	68770.3
42	Palmitone	M416T30	415.541	415.524	415.548	29.8869	29.606	30.534	10	0	6	4		0.00432024	0.00135545	451.513	19866.2	16385.1	369.019	7512.85	10863.6	2624.02	0	294.109	152.911	651.086	398.866	117.911	1094.2	17809.1	13212.9	14572.4	15106.2	31117.5	27379.1	816.166	34476.1	17352.3	12648.8	14852.4	18164.7
40	Methyltestosterone	M335T24	335.358	335.293	335.364	23.6102	23.5597	23.6606	3	3	0	0		0.00432024	0.00135545	90068.7	19146.4	14019.5	68773.1	8586.78	3860.94	5289.05	0	19869.8	32892	37616.5	132198	185798	132037	17361.8	18306.5	9497.49	11087.9	29443	29181.9	18104.3	6945.86	14134.5	13573.8	14656.4	16701.8
43		M433T30	432.559	432.542	432.609	29.8554	29.597	30.0451	10	0	6	4		0.00432024	0.00135545	501.45	27848.8	16287.3	546.004	9143.06	12062.6	3804.14	0	45.8522	132.151	0	813.514	632.144	1385.04	25980.1	21864.3	22569.3	19393.6	33831.7	43453.7	675.653	1430.54	23418.8	20019.6	27839.9	24339.3
44	Behenic acid	M305T23	305.339	305.29	305.347	23.4822	23.3524	23.5596	11	6	4	1		0.00442249	0.00135639	256225	65338.3	44111.2	145295	21904.4	22879.5	27147.3	0	90658.5	363550	84120.3	227555	422033	349431	57238.6	53701.8	49153.7	46292	87227.8	98416.2	68988.7	1576.89	41736.2	55771.3	50813.3	45780.7
46	Stearoylglycine	M306T29	306.358	306.352	306.368	28.7545	28.6585	28.864	7	0	3	4		0.00447452	0.00135686	974.13	34402.7	30573.4	475.916	24625.8	21710.5	3703.2	0	705.423	861.959	1280.18	576.718	625.191	1795.31	5030.75	2935.71	40185.8	43290.3	56752.8	58221.1	1791.78	3457.34	47376.3	44132.6	42694.4	43988.1
45		M305T29	305.352	305.345	305.406	28.7601	28.6595	28.8475	8	0	4	4		0.00447452	0.00135686	2972.44	161300	171395	1739.5	130559	128351	20549.6	0	1481.29	2733.33	2608.47	2489.91	2120.33	6401.32	7418.15	7748.5	145666	226792	278587	301586	5375.47	7386.74	232988	264791	264950	252880
47	MG(24:0/0:0/0:0)	M407T29	407.446	407.437	407.458	28.8571	28.646	28.9456	7	6	0	1		0.00458042	0.00135777	64557.5	1719.41	5896.89	33023.6	783.818	7523.98	6500.26	0	16706.6	90243.4	30620.8	90831.8	69068.2	89874	3272.41	1510.96	1252.5	1173.16	1403.24	1704.2	12160.5	18362	608.188	1096.41	1807.65	1346.68
48	erythro-8,10-Hentriacontanediol	M434T32	433.554	433.545	433.561	32.0897	32.0414	32.2565	4	4	0	0		0.00458042	0.00135777	30306.5	280.496	353.258	18993.4	246.207	515.438	2605.62	0	1223.58	37889.6	12390.8	38045.2	43158	49132	109.202	188.089	163.81	100.46	736.978	384.439	168.119	1390.74	297.124	117.392	104.482	41.6959
49	Docosanamide	M372T29	372.46	372.452	372.472	28.8512	28.848	28.8571	3	3	0	0		0.00471633	0.00136952	13009.7	821.346	1867.32	8534.54	311.746	1789.26	1880.86	0	2791.55	17022.5	3588.99	18378.7	12076	24200.3	256.961	1142.67	793.015	782.187	894.183	1059.06	2583.98	5185.99	601.354	539.215	1340.31	953.092
50	Oleic acid	M283T29	283.351	283.29	283.398	28.7426	28.6749	28.8558	8	0	4	4		0.00542697	0.00147198	12315	103258	89889.4	2729.5	74715.9	65096.4	12393.9	0	9586.67	12471.5	11432.1	15800.1	9396.51	15202.9	16871.1	20709.4	140942	81832.7	172501	186694	12663.1	16535.1	99057.2	155464	91870.1	163747
53	Neocuscutoside C	M695T5	695.247	695.241	695.27	5.16406	5.13714	5.1773	4	0	3	1		0.00606474	0.00155307	6353.96	18849.1	16110.3	5094.37	3157.49	4753.25	3157.09	0	6984.98	10580.7	11836.2	8433.34	129.676	158.872	18006	21534.4	16658	23690	15260.8	17945.6	19014.2	8040.83	21936.5	14277	15852.6	17540.4
51		M439T30	438.537	438.472	438.555	29.8472	29.6117	29.9713	7	0	5	2		0.00556627	0.0014905	78.4402	12238	5211.08	49.4767	7227.81	4152.55	2754.8	0	0	48.8672	74.5001	107.982	98.1017	141.189	12461.7	7447.59	10727.1	3171.71	24229.1	15391.1	0	904.766	8499.43	4187.93	7750.53	9923.8
52	Myristic acid	M261T20	261.26	261.248	261.265	20.416	20.3717	20.5477	8	6	1	1		0.00606474	0.00155307	232499	50141.3	33521.6	121709	19281.6	23360.8	23982.6	0	52024.1	294367	122114	369759	243480	313253	43519.8	33016.5	34652.8	40904.6	71072.6	77681.6	71296.9	1736.69	17938.9	35262.4	40158	34736.7
54	Schleichol 1	M409T29	409.462	409.46	409.511	28.8597	28.8418	28.8671	3	3	0	0		0.00624469	0.00157433	30787.3	2267.56	4819.91	17711.6	612.802	5215.19	3895.61	0	7944.91	38435.6	12516.5	39478.8	31511.5	54836.2	2450.81	2590.86	2590.97	1091.28	2131.41	2750.02	5941.34	14941.3	1430.68	1799.68	2435.02	2371.47
55	Butyl octadecanoate	M341T26	341.433	341.431	341.434	26.1326	26.1077	26.1501	3	3	0	0		0.00628132	0.00157858	24810.7	8574.57	9050.77	10354.7	2831.19	1356.29	2664.03	0	11833.7	29068.2	11487.4	30130	31771.2	34573.9	5584.97	4844.73	8818.57	9624.19	10466.6	12108.4	11022.8	8831.04	10153.3	7266.33	8136.38	8894.72
57	22,23-Dihydroergosterol	M363T26	363.435	363.43	363.439	26.1424	26.1239	26.1691	4	4	0	0		0.00658216	0.00161248	77440.3	32190.4	27629.3	30642.8	10257.4	4526.97	7265.5	0	34239.1	82697.9	44315	99647.3	98977.5	104765	20103	23202.7	29523.4	32337.7	41369.9	46605.4	26591.9	20100.7	33883	29892.3	27164.2	28143.7
56		M570T36	569.65	569.574	569.665	35.8115	35.693	36.0144	3	0	3	0		0.00647575	0.00160069	27.8324	47218.1	93.2336	50.6247	52755	91.8214	5700.97	0	0	0	0	0	41.5532	125.441	73894.2	185.269	129.596	164.463	102825	106110	51.8589	0	220.349	52.6585	37.2938	197.241
60	Lymecycline	M625T5	625.245	625.176	625.252	5.16433	5.13463	5.20134	10	0	6	4		0.00718563	0.00167559	21141.8	45407.6	36150.1	17718.4	3208.17	9526.42	7524.65	0	17908.1	38615.6	36616.3	33147.4	370.52	192.629	49139.4	43053.7	46995.2	42260.4	42371.6	48625.1	50767	21149.2	39243.1	34558.5	36676.6	34506
58	erythro-6,8-Pentacosanediol	M407T28	407.447	407.44	407.454	28.0185	28.0126	28.193	5	0	4	1		0.00718563	0.00167559	1577.46	15527.1	6882.65	1789.96	8823.73	4508.05	2397.93	0	219.649	272.403	701.585	536.649	4128.46	3605.98	13364.8	7409.4	9246.21	10088.4	24564.8	28488.9	511.074	1939.29	8317.73	9107.8	10342	11078
59	Estradiol acetate glucuronide	M491T5	491.232	491.168	491.248	5.1908	5.15502	5.23192	8	0	4	4		0.00718563	0.00167559	5698.65	15772	11479.8	4998.62	2742.11	4241.65	2658.7	0	4910.71	10478.6	6606.83	11923.1	49.9636	222.698	19262.6	13743.2	15725.7	16780.5	17504.2	11615.5	16679	5315.32	15591.6	11558.6	11052.6	8681.51
61	Bilirubin glucuronide	M761T5	761.236	761.172	761.261	5.13741	5.11585	5.14637	3	0	3	0		0.007708	0.0017255	13755.7	38102.1	31917.7	11298.8	9147.84	8211.12	6278.7	0	14005.9	18691.8	25313.1	24234	143.986	145.393	40851.2	38550.1	45523.4	22184.8	34111.5	47391.7	42811.8	19108.5	35504.5	36040.8	30982.9	27057.8
63	1,26-Hexacosanediol	M363T28	363.471	363.457	363.49	28.0204	27.8886	28.8818	15	4	6	5		0.00831683	0.00177886	120001	193243	204976	29650.7	26305	64131.6	8557.71	0	89273.9	109374	162944	151020	103036	104359	204018	156954	209307	176228	230236	182718	116726	309468	168829	197969	210075	226792
62		M565T36	564.719	564.666	564.749	35.8115	35.693	36.0312	3	0	3	0		0.00813804	0.00176369	35.7074	17047	98.0583	55.3815	19724.8	88.0687	2916.68	0	0	102.917	0	0	0	111.327	21007.7	99.4035	250.692	371.558	39046.2	41506.8	0	200.168	191.055	113.962	83.1642	0
64	Cycloartanol	M393T29	393.455	393.397	393.469	28.8253	28.6375	28.8917	8	6	0	2		0.00831683	0.00177886	290172	14934.3	40847	169981	3262.88	46720.8	34232.2	0	91644.7	370653	80620.7	411911	296521	489684	15386.1	18098.6	11223.4	10600.9	17723.3	16573.5	81761	117026	11248.7	9237.98	13133.7	12674.4
65	3-Epidemissidine	M364T26	364.434	364.38	364.437	26.1252	26.0984	26.1497	4	4	0	0		0.00841468	0.001787	9359.59	2457.55	2112.26	4550.76	1556.32	542.478	1246.94	0	3204.24	11377.9	3840.63	12650.8	12682.4	12401.6	1544.86	823.045	2200.61	1606.71	3531.17	5038.92	1955.29	1146.99	2390.05	2756.36	2174.21	2250.68
67		M394T29	394.473	394.457	394.479	28.8597	28.2543	28.8727	5	4	1	0		0.00841468	0.001787	56512.6	3461.5	6153.82	33116.7	4340.16	8528.13	7408.13	0	10667.2	67948	28817.3	73761.2	54646.9	103235	2837.18	12170.2	793.793	960.561	1595.95	2411.33	10691.6	21699.6	902.93	786.6	1743	1099.2
66	erythro-6,8-Pentacosanediol	M385T29	385.468	385.451	385.468	28.849	28.8264	28.8854	4	4	0	0		0.00841468	0.001787	26905.1	6687.12	10029	14851.2	935.341	8843.01	3338.32	0	10471.1	31185.2	9799.87	29754.7	31028.1	49191.5	7522.13	7970	5944.97	6586.09	5476.24	6623.28	10336.9	27580.4	5798.06	5180.92	6841.56	4435.88
68	Hydantoin-5-propionic acid	M137T5	137.026	136.973	137.037	5.05209	4.85253	5.11946	17	6	5	6		0.00968258	0.00199797	51175.6	106639	65736.9	26416.1	11790.3	17121.7	7603.96	0	105008	40016.6	38939.3	43148.2	39155.1	40786.2	101561	104271	90141.9	115664	124067	104127	66557.7	36465.8	89153.6	73150.6	63505.9	65587.8
69	Cyanidin 3-rhamnoside 5-glucoside	M627T5	627.257	627.177	627.271	5.1729	5.13675	5.19163	10	0	6	4		0.0100284	0.00205344	7519.42	15550.9	13050.5	6128.2	1637.26	3296.4	3094.78	0	7744.16	13715.2	11494	12117.4	45.743	0	16204.6	17450.4	15744.2	14679	16459.4	12767.9	17063.3	7234.46	14557.1	12236.3	12953.1	14258.9
70	4-Hydroxytamoxifen-O-glucuronide	M596T5	596.268	596.261	596.275	5.10663	5.10367	5.12484	3	0	3	0		0.0109478	0.00219688	3609.03	8382.62	8167.39	2778.58	1153.98	2874.98	2217.03	0	6243.35	4283.83	5733.97	5147.97	200.788	44.2444	8238.54	8362.41	10266.2	8992.77	7174.29	7261.5	7391.82	2665.51	10185.3	9689.2	9936.06	9136.47
71	Nb-Pentacosanoyltryptamine	M526T33	525.575	525.569	525.634	33.3091	33.2187	33.6621	3	0	3	0		0.011009	0.00220624	64.3078	48902.6	403.122	59.073	54560.6	366.333	8198.56	0	0	43.4066	47.1804	41.8116	80.4386	173.01	71106.2	523.49	105.958	1844.65	112097	107739	0	851.082	702.742	631.975	142.284	90.6469
73	Crosatoside B	M447T5	447.186	447.151	447.238	5.0421	4.90973	5.0717	14	2	6	6		0.0132781	0.00258807	8470.07	13753.5	12088.3	3453.25	1498.41	2296.38	1941.31	0	11504.4	4974.66	10387.6	3508.31	8851.54	11593.9	13554.6	14572.7	13852.6	13185.3	11422.6	15932.9	12087.1	8074.53	14782.1	12072.3	11730.9	13782.9
72	Octadecanamide	M284T29	284.359	284.34	284.414	28.7601	28.6673	28.8557	8	0	4	4		0.0132781	0.00258807	1612.43	21799.8	18732.2	435.662	14592.6	13401.4	2438.87	0	1375.31	1469.21	1138.79	1809.35	1497.5	2384.41	2915.63	3681.52	28813.1	27709.2	32134.9	35544.4	1371.53	2325.64	29160.6	28513.2	21568.4	29453.8
74	Cytosine	M144T5	144.076	144.068	144.126	5.11893	4.91611	5.16085	18	6	6	6		0.0144955	0.00278717	59323.8	71979	46445.3	35053.5	8394.43	13828.5	10073.5	0	122515	35486.8	57508.7	19642.5	59346.9	61443.1	76558.8	62228	65131.2	85262.1	73811.1	68882.8	42984.4	21435.3	61842.1	53745.7	46920.5	51744.1
76	erythro-7,9-Hexatriacontanediol	M504T33	503.623	503.583	503.638	33.2517	33.2355	33.7033	3	0	3	0		0.0176881	0.00328616	108.62	12651.9	639.357	79.832	14644.6	688.525	2695.06	0	36.2656	112.659	0	121.041	167.111	214.641	14720.3	323.504	247.388	357.803	30124.3	30137.8	0	569.348	1768.68	1137.16	101.953	258.997
75		M388T28	388.48	388.476	388.529	28.0267	27.9571	28.2435	9	0	5	4		0.0166796	0.00313222	5002.27	29115.3	15622.9	6968.63	12381.9	11669.9	4643.26	0	207.356	81.9382	1957.39	63.6376	15483.2	12220.1	20148.1	21078.8	21396.8	22084	42940.6	47043.2	593.058	604.903	22586.6	24809.6	22431.8	22711.5
77	Palmitoleoylethanolamde	M262T20	262.27	262.26	262.278	20.4234	20.3633	20.4899	5	5	0	0		0.0195326	0.00355938	22707.4	3370.47	1891.64	13213.4	1895.94	1110.84	2756	0	2148.39	32284.7	10974.4	33699.4	24608.3	32529.6	2537.48	2406.83	1717.68	2058.43	5221.29	6281.09	3105.88	170.203	995.776	1960.16	2689.99	2427.85
79	Coproporphyrin III	M693T5	693.194	693.166	693.253	5.15918	5.07578	5.19163	10	1	5	4		0.0214484	0.00383232	24320.4	53860.1	41042.8	19421.9	12728.7	16576.3	8707.64	0	26479.7	34634.8	44238.3	39708.7	397.274	463.351	48243.1	49728.3	43889.5	48771.7	79079.2	53448.8	69535.7	28791	49668.7	23426.8	36748.6	38085.9
78		M548T36	547.66	547.639	547.662	35.82	35.6761	36.0312	3	0	3	0		0.0206195	0.00371554	100.837	12463.3	143.314	104.062	14545.5	122.614	2624.48	0	0	106.661	79.5416	139.603	0	279.214	14356.9	500.343	159.736	177.062	31817	27769	0	93.1736	174.862	310.133	32.9632	248.75
80	25-Methyl-1-hexacosanol	M429T32	429.474	429.46	429.542	32.1199	32.0681	32.2482	4	4	0	0		0.0260139	0.00444174	16905.8	786.174	906.751	11515.6	364.47	430.373	1956.62	0	663.124	17494.4	5045.08	26056.4	24377.6	27798.1	685.576	1307.82	450.215	645.646	1165.89	461.897	676.41	1414.67	1482.52	676.895	460.184	729.826
81	Atrovirinone	M489T5	489.216	489.163	489.242	5.17925	5.09244	5.24718	15	4	6	5		0.0267858	0.00453947	21887.9	47445.6	36279	19382.5	5709.1	12049.4	7024.19	0	20035.2	46831.7	24933.3	39198.9	72.0579	256.563	49486.8	51113.1	36937.6	45462.1	52836.6	48837.5	52638.2	17620.6	45175.4	30793.4	35320.5	36126
82	LysoPS(18:1(9Z)/0:0)	M562T5	562.259	562.229	562.343	5.12484	5.0848	5.14989	5	0	4	1		0.0267858	0.00453947	3506.29	7739.46	6656.34	2683.3	1258.29	2881.5	2350.29	0	4977.91	5912.94	5221.29	4769.33	47.4237	108.836	7433.84	9098.31	9518.12	6672.65	7098.8	6615.02	10653.8	2990.2	8918.48	7457.14	4422.49	5495.98
84	Canrenone	M379T5	379.166	379.159	379.233	5.05631	4.90973	5.11972	12	3	6	3		0.028733	0.00477965	7456.46	12941.2	11479.4	3862.73	1843.68	2210.15	1498.37	0	13056.9	3081.01	9313.88	3073.8	7563.19	8649.91	10119.2	12272.1	13096	14429.1	12342.7	15388.3	12937.3	7601.05	12214.7	12968.8	10080.8	13073.7
83	Dictagymnin	M203T5	203.142	203.134	203.16	5.30701	5.17212	5.32198	11	2	4	5		0.028733	0.00477965	42109.8	84189.1	117006	33853.5	31956.2	50979.1	17709.9	0	22404.5	23617.1	14726.8	22342.2	95206.7	74361.3	124751	118381	45424.6	57110.2	76905.6	82562.3	64422.3	45999.3	178739	132762	134339	145777
85	Erythrose	M159T5	158.979	158.964	159.028	5.00121	4.89687	5.07962	16	6	5	5		0.0294131	0.00486146	364263	503055	400067	126576	56797.9	77714.8	30454.5	0	590400	347456	363410	365228	201433	317653	487634	451294	445078	499840	538946	595538	420534	264117	490092	450259	374149	401253
86	Tetrabromodiphenyl ethers	M521T33	520.658	520.656	520.662	33.2926	33.2104	33.687	3	0	3	0		0.0296873	0.00489416	28.2736	20602.2	190.273	45.8687	25073.5	157.198	3450.94	0	0	0	0	0	106.349	63.2928	20931	141.291	52.5135	0	51119.8	51368.7	69.5767	492.094	221.934	152.379	93.8265	111.831
88	Longamide	M416T35	416.48	416.31	416.528	35.0059	34.7763	35.097	4	1	0	3		0.033845	0.00536998	3504.47	8274.67	83708	7898.86	13138.4	119384	14751.6	0	28.7858	245.244	38.4387	511.511	581.798	19621	472.614	499.468	34023	10307.4	1866.95	2478.59	2722.51	266315	4948.25	5366.88	204936	17960.4
87		M362T28	362.448	362.392	362.489	28.154	27.9292	28.715	16	6	5	5		0.0321097	0.00517581	490005	818185	865104	142431	187262	276050	40967.9	0	401295	515248	709731	552471	288926	472359	445875	947441	848499	838796	903939	924561	449392	1.21926e+06	756839	1.12095e+06	852901	791288
89	7-a,25-Dihydroxycholesterol	M383T5	383.369	383.358	383.372	5.27131	5.26877	5.27537	4	0	0	4		0.0339664	0.00538334	1062.04	2910.96	7928.23	1613.74	2523.63	5478.58	2676.27	0	0	0	0	96.9688	2926.3	3349	5217.28	6294.49	193.296	144.859	2713.54	2902.29	1493.6	614.259	13413.8	11827.8	9687.03	10532.9
90	L-Thyronine	M296T5	296.151	296.14	\	4.99327	4.94244	5.0689	11	4	4	3		0.0342431	0.00541368	9702.69	13419.4	9897.22	5800.07	1823.71	2901.01	1410.38	0	21063.6	7817.89	9754.93	8404.66	5695.39	5479.65	10764.1	14130.4	12404.8	13835.9	13167.6	16213.5	10066.8	4318.27	10470	11751.3	10223.9	12553
91	Indinavir	M636T5	636.253	636.166	636.261	4.95626	4.94752	4.97457	4	0	3	1		0.0363054	0.00567664	19326.3	25560.2	20271.9	11336.1	2514.75	3971.41	4364.19	0	41181.4	15477.5	21557.2	14940	11746.4	11055.4	22467	24175.4	28061.8	27876.6	23334.4	27446.1	19772.1	13336.2	25548.8	21159.1	21637.4	20177.9
92	Norrubrofusarin 6-beta-gentiobioside	M583T5	583.253	583.229	583.299	5.02526	5.00641	5.09921	5	0	4	1		0.0422673	0.00642495	7478.25	11903.1	10954.7	3317.85	2024.11	2226.64	1717.2	0	12592.4	5143.42	10611.9	4369.55	5978.26	6173.98	12916.2	12785.9	10760.9	14173	8435.36	12347.3	11544.1	6530.08	12333.3	11439.8	11313.4	12567.2
93	Felbamate	M271T5	271.173	271.161	271.2	5.26619	5.13929	5.29057	8	2	2	4		0.0445514	0.00670073	9905.34	16203.3	27294.6	11099.7	7525.92	11340.3	5668.83	0	2818.48	3399.67	2330.65	2622.78	22085.7	26174.8	26379.7	21231.3	6306.19	9333.41	18983.1	14986	12962.9	13381.8	38823.1	36288.1	30685.4	31626.4
94	Vaccinoside	M559T5	559.236	559.216	559.295	5.17875	5.15682	5.20176	9	0	6	3		0.046413	0.00692122	6952.97	13995.9	12223.8	5658.17	2034.82	3965.96	2540.55	0	6886.92	11650.7	9798.61	13072	30.5642	279.036	9891.64	14990.2	15246.9	14744.8	14802.9	14298.8	15214.6	6164.02	17608.5	10435.2	11392.5	12528
95	S-(PGJ2)-glutathione	M664T5	664.331	664.233	664.362	5.11399	5.06407	5.13968	7	0	6	1		0.0540347	0.0077861	4829.17	11051.4	9417.21	4428.47	1629.68	3211.02	3136.44	0	6588.9	5688.15	11906.7	4517.2	118.623	155.432	11768.8	11312.8	11134.6	12672.9	7912.48	11506.8	12203.4	4657.71	13065.3	10280.4	9538.16	6758.34
96	Methyl linoleate	M327T26	327.376	327.335	327.48	26.1413	26.0233	26.4667	9	6	2	1		0.0600327	0.00842678	89590.2	26016.8	19228.6	46679.8	9122.58	7549.22	9652.46	0	48765.3	114467	14264.1	109879	126561	123605	20081.3	18666.4	21461.8	20536.7	36240.9	39114	27373.3	5079.12	21890.8	21545.1	21389	18093.9
97	1-Tritriacontanol	M357T28	357.441	357.43	357.499	28.0616	27.8654	28.649	13	3	5	5		0.0621765	0.00864781	46931.1	68080	66792.8	10933.8	10018.2	23530.8	3885.79	0	28475.8	56093.5	59907.5	45324.4	46080.3	45705.1	81258.6	79746.9	56642.2	64489.5	62918.3	63424.4	45058.4	87371	32020.4	90682.8	69624.1	76000
99	(S)-25-Hydroxy-14,16-hentriacontanedione	M482T31	481.555	481.551	481.611	31.3291	31.299	31.5037	3	0	3	0		0.0640439	0.00883706	251.388	46512	463.278	311.998	57108.7	554.22	8135.37	0	0	0	188.335	163.685	318.25	838.059	43365	1337.55	600.298	116.508	124167	109486	191.145	906.47	1384.09	200.111	0	97.8462
98		M483T31	482.564	482.556	482.624	31.4446	31.319	31.9502	4	0	4	0		0.0629972	0.00873135	49.1046	10629.8	203.546	57.9535	9285.87	250.799	1793.55	0	0	0	74.562	137.297	82.7683	0	12305.6	9933.39	0	92.1401	20852.1	20595.5	0	291.709	671.534	135.772	37.3763	84.8875
101	3-hydroxydecanoyl carnitine	M364T5	364.22	364.165	364.234	4.98226	4.89687	5.02254	14	4	6	4		0.0643969	0.0088725	9624.68	11580.3	9989.27	5542.15	504.805	1983.87	1591.42	0	19989.9	6756.41	11554.2	7357.16	4737.16	7353.18	11736.8	11722.4	10643.8	11779.7	11470.4	12128.6	9867.94	6093.23	11169.4	11419.2	10523.9	10862.1
100		M340T28	340.457	340.446	340.5	28.1017	27.9054	28.649	18	6	6	6		0.0643969	0.0088725	242328	275871	316368	41580.9	35757.2	56124.2	16290.1	0	239351	227744	313927	262415	196723	213806	318060	240955	314580	241600	251954	288075	218794	381762	305162	351239	337575	303673
103	L-Gizzerosine	M205T19	205.16	205.153	205.168	18.615	18.597	18.7101	6	4	2	0		0.0728114	0.00968704	223654	155925	102099	195426	51531.9	14925.8	38017	0	138966	464775	158038	474287	42205.1	63654.3	128418	124680	118749	119300	217925	226476	110523	78673.9	91598.7	112991	100502	118309
102		M423T28	423.468	423.461	423.482	28.1963	27.9961	28.4208	4	0	3	1		0.0690783	0.00933269	29369.3	35763.6	18076.1	17296.3	18410.7	6240.03	3980.27	0	3688.21	29008.6	18474.9	29370.7	43630.7	52042.9	25315.7	25015.6	21650.1	23892.9	56437	62270.3	7274.02	15115	18392.5	22207.5	24816.8	20651
104	S-Adenosylmethionine	M431T5	431.181	431.157	431.24	4.96561	4.88363	5.03094	18	6	6	6		0.0758538	0.00996794	217671	257191	215693	87835.9	22335.7	41066.3	21945.3	0	390387	189256	225810	175547	160055	164969	260103	220793	242807	273153	282902	263385	214593	142745	269610	220717	228863	217631
106	Citreoviridinol A1	M421T5	421.171	421.152	421.246	5.18626	5.10408	5.24718	16	4	6	6		0.0781045	0.0101713	21474.3	42226.6	33185.7	20555.9	3284.72	7571.38	6513.78	0	16660.3	47805.4	20224.8	43675.2	260.286	219.811	42281.5	40708.8	43764.1	36578.3	44053.6	45973	38287.9	19445.5	40943.9	33971.3	35577.2	30888.3
105	Clobetasol	M411T5	411.157	411.083	411.167	5.25767	5.14843	5.29488	13	3	5	5		0.0781045	0.0101713	12558.9	14998.8	7861.77	15577	2519.87	1623.54	3688.07	0	5109.78	31763.1	5288.86	33115	42.0411	34.743	15326.3	13981.9	10688.7	15312.7	18032.1	16651.2	9898.34	4922.35	8160.34	8407.04	7850.07	7932.49
108	b-D-Glucuronopyranosyl-(1->3)-a-D-galacturonopyranosyl-(1->2)-L-rhamnose	M549T5	549.166	549.157	549.223	5.24589	5.22175	5.27348	7	0	5	2		0.0781045	0.0101713	8201.77	11797.2	6351.93	9340.61	2207.22	1933.62	3019.01	0	4862.89	16507.2	4735.67	22830.9	172.007	102.037	11639.4	12147.8	8482.61	10369.1	13426.8	14717.8	7077.12	2674.6	7840.66	6835.39	5915.75	7768.08
107	8-Hydroxy-14,16-hentriacontanedione	M482T36	481.551	481.544	481.553	36.0235	35.8666	36.0393	3	3	0	0		0.0781045	0.0101713	163181	539.936	732.762	175562	440.168	543.674	17246.2	0	0	290463	9973.59	311538	3321.13	363790	495.54	470.041	284.984	152.464	438.479	1398.11	1632.99	266.298	1085.07	278.631	387.267	746.311
109	Succinic anhydride	M139T6	138.883	138.868	138.921	5.63186	5.453	5.72703	18	6	6	6		0.0794868	0.0102945	143044	124267	95440.4	92326.9	9593.32	16462.2	10636.1	0	166128	232811	138033	248795	38680.5	33818.3	120976	128406	112805	125839	117441	140134	110311	67041	110157	87465.3	102309	95359.4
110	lactate	M257T6	256.956	256.934	257.006	5.612	5.50403	5.64763	14	4	5	5		0.0898731	0.011178	50256.5	61832.7	44813.6	33500.6	8717.15	8569.09	7060.86	0	51826.4	81879.6	64096	84092.8	10965.8	8678.08	68202.2	75654.7	51625.1	56544.3	61087.9	57881.9	50069.6	30797.9	56016.6	41089	46654.1	44254.2
111	1,6-Dimethoxypyrene	M295T5	295.133	295.01	295.149	4.97957	4.90151	5.0487	18	6	6	6		0.0947299	0.0115675	216935	313203	263918	129568	45475.1	53752.7	23885.4	0	453640	165738	64331	238069	183064	196770	333179	321558	291621	373775	237887	321197	263696	157482	295624	295164	276247	295293
112	Cromoglicic acid	M433T6	432.968	432.957	433.021	5.57203	5.48456	5.61262	12	1	6	5		0.0947299	0.0115675	19885.8	15055.7	9535.47	18176.3	2204.13	2580.09	4269.08	0	20608.8	40177.2	15024.8	41936.1	875.177	692.614	16334.3	13592.5	14635.4	12188	18536.4	15047.5	12756.8	5624.29	11374.4	7865.39	10603.3	8988.67
113	Ritonavir	M685T5	685.243	685.237	685.253	5.18298	5.16833	5.20803	3	0	3	0		0.0947299	0.0115675	6472.86	14682.7	10363	7223.53	2275.87	4330.83	3212.21	0	3055.89	15203.3	4461.62	15870.1	56.9261	189.311	14767.6	14210.4	10558.7	15531.6	15729	17298.9	15130.7	3033.77	13292.6	12388.6	10110.1	8222.27
114	fumarate	M217T5	217.045	216.978	217.059	5.24908	5.15069	5.29729	15	4	6	5		0.096972	0.0117426	46430	64253.2	41224.9	48442.2	5202.15	11411	10304.6	0	28867.3	113461	29796.8	100268	3503.54	2683.69	67817.2	67867.1	54291.6	64047.1	67451.6	64044.5	34617.8	26381.7	59332.5	45166.2	45588.4	36262.5
115	Glycerophosphoinositol	M373T6	372.969	372.946	373.024	5.57345	5.46555	5.61086	12	1	6	5		0.096972	0.0117426	19816.5	16052.4	11087.7	18247	1782.4	2778.85	4196.26	0	18174.2	44066.4	13870	39377.6	1647.69	1763.43	16210.1	17243.8	14463.2	13504.1	18322.3	16570.7	14298.6	5949.66	11579.6	11386.1	12335.6	10976.4
117	S-Adenosylmethioninamine	M355T5	355.155	355.121	355.174	5.21201	5.11516	5.26386	15	4	6	5		0.0981128	0.0118306	7986.26	14743	10831	7883.46	1718.53	2605.6	2474.15	0	5478.51	16602.7	7111.13	18360.6	276.676	87.9582	12069.1	15061.4	15600.7	13431.2	16893.6	15401.8	13247.2	6119.07	12898.6	10830.3	10049.9	11840.9
116	Cajaquinone	M285T5	285.077	285.057	285.13	5.22165	5.13405	5.27206	15	4	5	6		0.0981128	0.0118306	27331.3	41579.8	28860.9	29589.1	4917.35	5618.44	7687.01	0	16352.4	64563.7	18519.6	63878.7	314.827	358.257	46824.8	41177.8	34258.2	38384.7	46997.3	41836.2	35166.9	18437.5	31143.1	30017.7	28049.9	30350
118	6-O-Oleuropeoylsucrose	M547T5	547.165	547.156	547.217	5.2285	5.12349	5.27537	11	2	5	4		0.0981128	0.0118306	12662.3	17536.4	10517.3	15447.8	2396.97	3530.82	4251.83	0	4654.96	35858.1	7138.91	28226.5	0	95.3223	16966.7	14349.8	19999.5	15184.4	19413.1	19304.8	15145.7	5295.16	13488.6	8516.38	10936.2	9721.61
119	Myricetin 3,3'-digalactoside	M675T5	675.163	675.145	675.175	5.25269	5.24312	5.29062	5	0	5	0		0.116928	0.0134465	6841.57	7909.98	4157.88	8675.57	1079.97	1875.28	2780.4	0	1430.52	18688.3	3616.12	17110.5	60.3508	143.607	8926.72	8237.23	6513.88	7475.21	9256.65	7050.21	4995.44	1986.66	7403.6	3968.1	3535.25	3058.2
120	-O-beta-D-Galactopyranosylproanthocyanidin A5'	M771T5	771.233	771.157	771.262	4.93124	4.87704	4.97457	10	2	5	3		0.116928	0.0134465	175935	197330	149688	97629.8	27359.7	50156.7	22357.8	0	361531	123183	205988	127815	100888	136207	188081	194244	197245	214554	154066	235791	190953	58416.1	186918	180062	147277	134502
122	Mycophenolic acid	M353T5	353.164	353.141	353.201	5.19724	5.10687	5.2554	16	4	6	6		0.118997	0.0136151	28196.1	48933.4	33673.7	27103.8	4502.06	9060.73	7279.55	0	21444.8	61476.7	26427.6	59205.5	209.627	412.19	51730.6	50905.8	43184.2	50071.1	43597.6	54111.2	39572.7	18653.4	45662	33542.2	33446	31165.8
121	Citrusinine I	M343T5	343.132	343.096	343.147	5.26999	5.15676	5.31327	7	2	5	0		0.118997	0.0136151	10765.4	12317	7232.85	13178.1	1703.69	2613.2	3157.76	0	4330.29	25373.1	5031.09	29593.5	135.485	128.647	12712.5	13003.1	9035.12	12268.5	12901.1	13981.8	10000.1	3254.72	9531.57	5504.23	8598.11	6508.4
123	Egonol gentiobioside	M683T5	683.24	683.148	683.253	5.20008	5.17145	5.24276	8	0	5	3		0.118997	0.0136151	10566.7	18686.8	13761	11720.1	2228.24	3233.4	4510.7	0	4182.12	24922.5	9019.45	25234.1	0	41.9418	22093.8	18423.7	15221	17938.2	19264.2	19179.8	17589.5	9236.34	17103.4	14320.6	12669.2	11647.2
124	pyruvate	M315T6	314.973	314.96	315.024	5.59214	5.48456	5.62181	15	4	6	5		0.121103	0.013785	34934.6	26863.1	19715.2	34782.8	3094.94	4435.38	5458.01	0	25831.3	75574.2	21193.3	80772.1	3532.91	2703.96	28282.3	25007.6	22844	28278.8	31518.1	25247.6	21908.8	12306.2	25068	18043.6	22219.4	18745.3
125	8-Methyl-3-hentriacontene	M482T33	481.56	481.549	481.612	32.8623	32.6677	33.3317	4	0	1	3		0.121103	0.013785	1543.28	9325.52	27304.9	1049.06	16834	30193.6	4952.78	0	332.392	1528.93	288.443	2494.16	1867.32	2748.45	1409.84	2515.35	5137.03	43571.7	1710.61	1608.64	0	78094.4	3873.81	5982.06	39216.2	36663.1
126	Sapiol	M460T36	459.568	459.565	459.573	35.9889	35.8666	36.0148	3	3	0	0		0.147743	0.0162181	54854.6	796.346	392.072	59834.2	518.085	246.534	5948.81	0	46.3991	94044.4	1942.42	111029	496.256	121569	601.473	893.032	353.07	286.541	943.982	1699.98	52.196	290.791	512.111	535.158	228.709	733.468
127	Cibaric acid	M363T5	363.162	363.149	363.207	4.94765	4.87704	5.02858	17	5	6	6		0.166074	0.0177941	226216	276860	246575	91115.8	16114.9	45123.7	20963.6	0	386212	213113	263273	191821	119810	183070	264783	258964	294471	295165	283092	264684	269305	155369	268739	265614	267954	252469
128	Deoxynivalenol 3-glucoside	M423T5	423.167	423.084	423.223	5.1885	5.10078	5.2347	12	2	6	4		0.166074	0.0177941	6889.44	12820	10541.6	6272.7	2776.83	3874.32	2390.55	0	5519.23	15147.1	7982.08	12565.9	80.245	42.1	14208.9	15468.7	11669	8242.43	15383	11947.6	15765.6	4502.19	13250.4	10935.8	8630.51	10165.3
129	Kaempferol 3-sophoroside 7-glucuronide	M751T5	751.166	751.165	751.234	5.18955	5.18298	5.22352	3	0	3	0		0.166074	0.0177941	5741.28	12510.6	9290.65	6005.88	3653.8	4542.74	3118.82	0	4699.32	13544.5	3327.05	12708.5	59.2317	109.106	12174.9	15135.4	9422.33	7478.4	17412	13440.5	10815.8	2377.49	16399.2	9548.09	8806.85	7796.46
130	PA(8:0/13:0)	M533T5	533.25	533.166	533.266	4.95836	4.89927	4.98966	12	3	6	3		0.169013	0.0180398	33001.5	37913	29947.4	19742.8	1919.68	8640.69	4795.07	0	70001.7	27678	38473.5	27023.1	17258	17574.5	38004.8	34964	36883.4	39153.8	37890.3	40581.4	39600.2	15752.1	36337.7	27089.5	26637.3	34267.7
133	Egonol gentiobioside	M615T5	615.219	615.157	615.241	5.2196	5.12349	5.24589	8	1	6	1		0.172005	0.0182879	9435.94	15701	11073.1	10657.1	2530.78	3644.99	4754.51	0	3493.61	23245.6	7484.83	22214.3	177.271	0	17638.5	15032.9	11660.8	14760.8	16190.5	18922.5	14571.7	6174.17	15859.8	10690.3	10715.7	8426.77
131	Thelephoric acid	M317T6	316.977	316.953	317.025	5.59922	5.48456	5.66433	14	4	5	5		0.172005	0.0182879	37683.5	23761.6	17411.1	38031.5	4701.36	4420.44	4236.58	0	25766.8	90050.6	27841.1	78720.9	2144.07	1577.26	25980.1	31339.8	19020.8	18693.4	23748.6	23787	22554.1	9502.14	20171	17126.8	18249.1	16863.6
132	Melledonal C	M481T5	481.162	481.143	481.223	5.22138	5.12349	5.25701	7	2	5	0		0.172005	0.0182879	6317.32	9798.04	6122.27	8084.62	2295.72	2261.85	2736.15	0	2903.3	14300.4	1846.31	18705.8	41.0869	107.113	11206.8	9517.32	5682.39	9109.86	11881.1	11390.8	8852.46	2478.05	7176.16	6155.77	4672.03	7399.16
134	Deserpidine	M617T5	617.243	617.236	617.268	5.18955	5.179	5.24141	5	0	5	0		0.173013	0.0183712	6291.52	10729.8	7847.38	6917.43	1458.34	2774.65	2394.16	0	3833.28	16343.1	4053.04	13361.2	50.5575	107.95	11929.3	8948.87	9355.3	10637.8	12760.9	10746.4	10559.9	2994.66	10301.9	7282.29	7194.43	8751.15
135	(Acetyloxy)triphenylstannane	M375T6	375.021	374.96	375.043	5.58286	5.5308	5.61941	13	2	6	5		0.182363	0.0191831	22827.9	17162.3	11380.5	22289.9	2721.71	3901.36	3804.4	0	21867.8	43041.7	13284.5	55666.2	1731.21	1376.15	20279.6	18595.4	12686.2	15385.7	18573.1	17453.8	17294.7	6219.51	13674.4	10641.1	11961.3	8492
136	Linalool oxide D 3-[apiosyl-(1->6)-glucoside]	M465T5	465.235	465.166	465.244	4.96662	4.91625	5.02062	10	1	6	3		0.191098	0.0199279	13364.6	17021.1	16008.6	8540.77	2485.83	5217.18	2780.83	0	29893.6	11126.6	14315.7	10490.8	6526.37	7834.44	19691.4	19498.4	13341.6	16687.9	15162.2	17745.1	16109.9	7917.21	22398.8	20572.6	13017.2	16035.9
137	L-beta-aspartyl-L-glutamic acid	M227T5	227.067	227.042	227.121	5.00011	4.87704	5.0689	17	6	6	5		0.19562	0.0203085	452531	511094	454968	167802	67296.5	94649.2	37501.2	0	780481	403761	466696	390376	331033	342841	579075	532345	499415	384790	523354	547587	492259	278197	555219	487980	435778	480376
138	Lucidenic acid C	M515T5	515.237	515.163	515.246	5.0548	4.92247	5.11386	9	1	5	3		0.202606	0.0208899	9163.34	13522.4	11882.2	4413.05	1519.71	2638.46	1674.78	0	14462.9	5038.41	11334.7	3714.22	7417.12	13012.7	13157.6	11926	13816.2	13534.1	12425.5	16274.9	13543.1	6710.03	13980	12406.3	11990.3	12663.3
140	omega-hydroxyfinasteride	M339T5	339.245	339.172	339.259	5.25891	5.13929	5.28028	9	2	3	4		0.219892	0.0223366	4979.17	7133.93	10526.1	6829.8	3146.11	4981.44	2906.56	0	1306.57	291.281	514.896	247.521	14574.1	12940.6	10107.1	10325.8	3067.23	3554.51	7961.42	7787.52	6603.07	3731.73	17484.1	13457.2	12548.4	9332.25
139	Oleamide	M246T22	246.244	246.238	246.251	21.7641	21.6346	21.7648	3	3	0	0		0.219892	0.0223366	177878	2467.74	2070.98	258153	377.172	452.919	25720.3	0	15145.1	1927.92	26798.9	1584.34	505778	516037	2365.44	2313.93	2396.49	1927.98	2950.36	2852.23	2565.51	1906.47	1281.62	2422.4	2096.39	2153.51
143	Phaseolus epsilon	M568T5	568.249	568.149	568.261	4.95953	4.93574	5.00246	9	0	5	4		0.2443	0.024308	16110.2	18424.4	16892.6	8337.91	1656.88	3696.76	2726.39	0	32524.4	13742.1	16646.2	11651.4	11810.4	10286.6	19772.1	19835.7	17796.8	18791.8	18945.4	15404.8	19469.5	10204.4	20584.4	16068.7	16545.6	18483.1
141		M477T36	476.575	476.569	476.63	35.9983	35.8666	36.0062	3	3	0	0		0.235877	0.0236369	93087.3	3998.08	7575.04	99601.7	5987.01	8080.89	11136.4	0	323.162	180487	4140.04	188521	2141.8	182910	1284.06	1223.18	16172.5	2525.17	1694.45	1089.11	1082.32	3013.89	2939.37	2888.61	15262.8	20263.2
142	Cer(d18:0/14:0)	M477T31	476.629	476.624	476.637	31.3139	31.2923	31.5278	3	0	3	0		0.2443	0.024308	953.731	21247.4	1232.27	840.831	23940.6	789.75	4304.19	0	527.685	537.58	424.334	802.642	788.274	2641.87	26489	1381.02	815.771	313.219	46044.4	52440.9	1028.38	2559.1	1140.5	1677.6	593.282	394.751
144	Persicogenin 3'-glucoside	M479T5	479.159	479.146	479.213	5.23331	5.14013	5.2633	10	2	5	3		0.323468	0.0314582	11804.8	12871.6	9486.65	13985.9	1425.84	4184.02	3945.94	0	4802.36	29385.7	6803.06	29686.3	101.458	50.2164	11626.4	12540.3	13240.8	11172.4	13531.8	15117.8	16391.5	4346.53	9509.08	6774.41	11629.7	8268.71
145	Isolimonic acid glucoside	M669T5	669.257	669.243	669.402	4.94936	4.92609	4.98391	5	0	2	3		0.325365	0.0316256	50985	51195.8	43586.5	41849	14846.2	13510.2	9355.6	0	133218	33006	55189.6	35616.3	22440.4	26439.3	55690.3	54960.9	59253	59453.8	21123.7	56693.3	57136.7	20766.9	47547.5	35511	45930.9	54626.3
146	Longamide	M417T32	416.531	416.47	416.547	32.115	32.0858	32.4077	5	3	2	0		0.367879	0.0353297	14581.1	164221	1513.75	9317.94	256088	1908.3	20443.4	0	187.189	20442	6398.77	18115	17547.2	24796.2	244.297	47.0449	219.025	865.263	545058	438895	1605.1	5281.09	912.797	318.506	694.799	270.191
147	R)-Hispaglabridin B	M432T5	432.236	432.185	432.25	4.95842	4.91703	5.01871	11	2	6	3		0.399266	0.0380077	12952.4	15705.1	13891.5	9120.31	2012.99	3505.41	1746.08	0	30159.8	9346.87	16122.1	8772.94	6581.21	6731.61	16656.1	15226.7	15928.9	18945.6	14379.9	13093.6	16342.6	7028.57	15778.1	14630.8	13637.4	15931.5
148	Melledonal B	M499T5	499.171	499.154	499.286	4.96469	4.8714	5.00074	18	6	6	6		0.399266	0.0380077	218278	264925	244566	119670	30738	63591.1	25146.4	0	411370	181604	284193	188268	54160.6	190074	241180	241074	298466	235775	268044	305011	233294	121813	293604	267962	266003	284717
149	cis-Ferulic acid 4-sulfate	M313T6	312.981	312.956	313.028	5.57605	5.48456	5.63608	12	3	6	3		0.423311	0.0400279	17973.8	15503.6	12865.4	17358.9	2343.1	4682.74	3308.88	0	14287.9	40263.3	11819	38407.6	1845.12	1219.78	18381.6	15563.1	12017.4	15958.9	17394.2	13706.6	20538.8	6017.1	13900.5	13287.9	11685	11762.8
150	Malvidin 3-(6-acetylglucoside)	M567T5	567.177	567.149	567.232	4.9322	4.88035	5.00246	14	3	6	5		0.423311	0.0400279	203061	228581	205068	82697.5	15942.7	47734.1	23957.1	0	355676	155329	234304	167074	127110	178874	211611	232769	214235	239736	220637	252497	248069	112502	223076	218554	201737	226468
151	Heptacarboxylporphyrin III	M839T5	839.235	839.157	839.255	4.93799	4.90757	4.97874	9	1	5	3		0.443585	0.0417104	149796	168479	142708	80890.9	42736.3	42933.7	27985.8	0	303508	121675	172552	117565	91980.8	91493.7	95507.3	174746	158446	192181	165854	224143	184895	71124.2	165524	177858	137033	119813
152	3-Mercaptopyruvic acid	M121T6	120.987	120.952	121.025	5.76976	5.67037	5.8982	16	4	6	6		0.504488	0.0466533	23628.5	37105	30443.5	18531.8	13560.4	5181.19	3566.9	0	33049.2	42966.5	23420.7	39703.4	960.094	1670.93	52307	48374.8	22260.9	19453.6	42488.5	37745.1	40473.5	31059.7	26435.1	27117.6	29348.5	28226.6
153	Ferrocytochrome	M635T5	635.197	635.16	635.241	4.92639	4.88371	4.98878	14	3	6	5		0.504488	0.0466533	265415	262702	237891	158549	28950.9	78803.9	28259.4	0	552998	163830	351504	155109	183755	185295	250385	255293	245139	258245	246261	320888	356307	111150	255309	247006	214425	243146
154	2',7-Dihydroxy-4'-methoxy-8-prenylflavan 2',7-diglucoside	M703T5	703.238	703.159	703.25	4.91703	4.88371	4.99329	13	3	6	4		0.519457	0.0478432	250400	254310	228458	130214	14206.9	57042.7	30859.7	0	497342	178317	293765	166909	164665	201403	247012	255224	257203	235513	252318	278588	288722	127049	244567	232118	208710	269579
155	2-Hydroxy-desipramine glucuronide	M500T5	500.239	500.176	500.319	4.9578	4.88371	5.02051	12	2	6	4		0.531752	0.0488134	16255.6	17730.8	18308.6	6711.17	3815.5	4665.5	2577.65	0	28277.4	14270.3	19566.3	13419.2	9884.55	12115.9	12320.9	14677.9	16691.9	21035	19604.2	22054.7	22002.4	9222.2	18634.4	21563.1	18835.2	19594.1
156	Sanguisorbic acid dilactone	M435T6	435.02	434.967	435.044	5.56744	5.45624	5.59988	9	1	5	3		0.587333	0.0533827	11362.3	10359.7	8005.55	10924.9	2764.37	2728.88	2899.26	0	11458.5	24112.6	7110.46	24652.6	407.181	432.221	14628.2	11122.1	7902.98	7079.43	11799.7	9625.99	11386.9	3249.84	8572.23	8569	9249.08	7006.26
157	Sapiol	M496T36	495.559	495.547	495.56	36.0409	35.955	36.0556	3	3	0	0		0.611875	0.0553717	36798.2	452.199	892.849	39975.8	274.325	912.668	4140.61	0	59.4119	70791	959.209	76100.4	0	72879.5	458.946	277.477	184.767	280.803	581.393	929.808	118.051	227.988	2151.19	1954.77	343.839	561.255
158	Gravolenic acid	M319T6	319.056	319.027	319.08	5.60795	5.50403	5.65922	11	3	3	5		0.63003	0.0568319	21555.6	19662.4	17017.8	21655.3	6125.56	5424.72	2637.34	0	13949.8	47395.3	11700.7	50371.6	2912.65	3003.79	24382	24154.8	10775.5	13228	20968.3	24465.8	14279.7	7365.66	22339.9	20150.2	18439.7	19531.4
159	glucose	M431T6	430.967	430.961	430.976	5.59988	5.54114	5.6012	3	0	3	0		0.675831	0.0607126	17318	12970.2	10914.1	15209.1	3697.26	5260.84	2924.14	0	19180.9	33141.5	13098.7	36270.8	793.583	1422.68	19522.6	8213.57	12309.6	12858.8	11505.2	13411.5	17003.8	3251.71	16205.9	8659.64	12234.7	8129
161	2'-Deoxyinosine triphosphate	M493T6	492.971	492.946	493.028	5.56668	5.54457	5.5779	5	0	4	1		0.884434	0.0779908	12141.5	9477.47	7933.58	12052.8	2219.7	4019.86	2592.75	0	12218.5	26886	6918.95	26280.5	201.782	343.23	12902.5	9540.61	8755.81	8280.75	6488.56	10896.5	10324.9	1429.98	13477.2	7225.13	8373.91	6770.33
160		M478T36	477.625	477.58	477.632	36.0065	35.8842	36.0235	3	3	0	0		0.796068	0.0707498	21604.4	686.063	1299.47	23515.4	453.975	1112.04	2592.57	0	41.7704	43427.4	533.204	46541.9	185.211	38897	114.423	713.851	1354.12	335.906	566.143	1031.93	257.674	643.65	999.221	495.55	2644.77	2755.98
162	Indacaterol-8-O-glucuronide	M601T5	601.273	601.191	601.338	4.93697	4.89094	4.97457	12	1	6	5		0.910677	0.0801195	37329.8	36226.5	33959.4	21519.2	8561.86	11710	7652.5	0	76824.9	34004.9	44003	27746.1	15456.5	25943.5	45610.1	34621.4	21467.5	33484.2	39805.7	42369.9	37728.9	11785.3	42484.1	31656.9	43762.1	36339.3
163	Hydrojuglone glucoside	M377T6	377.05	377.011	377.061	5.58267	5.54114	5.62181	7	0	4	3		0.959891	0.0840851	14016.8	12354.2	10649.2	13481.6	3841.58	3804.74	2249.7	0	13926	30127	8033.42	30332.1	699.4	983.063	18747.8	14413	7846.71	9758.76	12274.3	11084.7	13394.2	3757.3	14561.2	9895.13	11845.9	10441.6
featureidx		name	mzmed	mzmin	mzmax	rtmed	rtmin	rtmax	npeaks	Covid_CTRL	Covid_Blue	Covid_black	CV	pvalue	qvalue	Covid_CTRL.mean	Covid_Blue.mean	Covid_black.mean	Covid_CTRL.SD	Covid_Blue.SD	Covid_black.SD	maxint	postHoc	Dr_faisal_exo_ctrl_210118164022	Dr_faisal_exo_ctrl2_1	Dr_faisal_exo_ctrl2_210118175141	Dr_faisal_exo_ctrl2_2	Dr_faisal_exo_ctrl3_1	Dr_faisal_exo_ctrl3_2	Dr_faisal_exo_blue_1_1	Dr_faisal_exo_blue_1_2	Dr_faisal_exo_blue_4_1	Dr_faisal_exo_blue_4_2	Dr_faisal_exo_blue_9_1	Dr_faisal_exo_blue_9_2	Dr_faisal_exo_black_2_1	Dr_faisal_exo_black_2_2	Dr_faisal_exo_black_3_1	Dr_faisal_exo_black_3_2	Dr_faisal_exo_black_8_1	Dr_faisal_exo_black_8_2

## Sheet: Sheet1
	CTRL_1	CTRL_2	CTRL_3	CTRL_4	CTRL_5	CTRL_6	Covid_Blue_1	Covid_Blue_2	Covid_Blue_3	Covid_Blue_4	Covid_Blue_5	Covid_Blue_6	Covid_Black_1	Covid_Black_2	Covid_Black_3	Covid_Black_4	Covid_Black_5	Covid_Black_6
	CTRL	CTRL	CTRL	CTRL	CTRL	CTRL	Covid_Blue	Covid_Blue	Covid_Blue	Covid_Blue	Covid_Blue	Covid_Blue	Covid_Black	Covid_Black	Covid_Black	Covid_Black	Covid_Black	Covid_Black
Phytosphingosine	14916	68060.1	21564.8	60170.5	64470.1	70862.4	5877.23	5761.91	5212.33	7120.08	14537	10160	4776.31	1454.63	5786.42	4803.37	4356.78	3057.14
FOSCARNET	1471.17	92.2412	673.558	0	699.412	350.606	11820.9	12569.4	4613.37	7831.84	8422.77	8611.23	1925.23	1373.17	6432.11	3551.75	2737.87	4180.98
5Z,13Z-Pentacosadiene	9685.56	102014	15602.9	120255	81819.1	85845.8	4680.17	6625.39	4086.63	5756.89	7005.66	6415.64	2710.81	4776.38	3880.46	5847.42	2672.58	3152.85
24:0(18Me)	19036.2	47217.6	25754	45965.2	58105.3	54989.2	9537.1	9012.21	11082	10047.7	18631.6	16387.9	10553	9649.87	8799.02	8733.8	7453.65	7778.77
DL-Cerebronic acid	116066	446054	153287	82402.5	386596	413620	55357.9	49407.3	56060.6	56036.1	103594	88540.4	41395.1	3593.02	54540.2	51040.3	46146.1	52489.2
Isosyringinoside	17657.2	37860.8	31998	29828.9	385.448	107.377	50532.4	42245.3	44079.5	46941	47418.9	49293	39248.2	17850.6	41122.9	33451	33700.5	32707
Thromboxane	13178.7	43168.7	13989.4	44526.8	50226.5	63757.5	7834.69	10345.1	9318.82	8185.18	13873.8	12824.9	12555.8	4047.99	6422.35	7651.29	7123.88	8679.53
1-(3-methylpentadecyl)-3-nonylcyclopentane	2229.77	62743	21084	59956.7	72063.4	77938	205.718	234.37	313.1	216.9	680.731	44.4697	1371.32	1121.44	627.13	492.517	362.917	125.105
Hentriacontane	165.944	404.835	289.665	1453.55	783.838	2724.82	74841.1	60486.5	65751.1	41013.9	116738	110199	463.8	3449.35	55622.6	45803.9	60473.6	56230.7
11-Methylhexacosane	10217.2	27782.4	11775.9	28480.7	34177.7	37388.2	1832.9	1495.05	2264.34	2230.07	5937.83	6706.92	1788.72	457.39	1797.39	1898.77	1593.14	2791.29
Dotriacontane	34801.3	95918.4	43079.1	107618	80409	119732	1492.36	1240.64	723.679	1782.48	1306.98	540.19	20082	4032.64	1870.14	1534.24	1127	947.782
Lignocerane	1350.21	2032.96	4837.22	2456.07	12690.5	11849.8	24592.3	23250.7	22503.1	19757.2	35830.4	40549.4	3663.27	3136.29	21118.1	21407.2	18806.4	18296.7
Triacontanal	85324.1	245542	28013.5	330885	308703	371672	1521.33	544.953	1083.08	241.621	1383.63	554.345	67873.2	5266.4	2215.28	1230.95	2443.86	203.569
Elaidic acid	38417.7	98823.3	50160.5	105803	119635	124196	19239.5	18694.3	17842	20834.9	28470.4	26054.4	25039.9	6871.94	15215.1	20070.4	19250.4	18522.4
Palmitoylcholine	10719.1	51648.5	17913.6	57118.8	55689.4	59030.6	5659.4	6453.3	5511.08	4210.19	10227.9	9264.19	6696.75	695.169	5656.17	6761.25	4236.3	3936.63
1-docosene	46864	48347.3	35984.3	45133.2	39692.2	36741.9	77461.9	59551.4	70963.2	67766.8	73492.2	75852.1	49040.7	114061	73495	88191.7	75243.6	77440.4
MG(12:0/0:0/0:0)	29250.8	102090	49051.4	116949	103481	118744	19612.5	17387.6	18138	17232.4	29885.2	33962.2	24598	2017.8	7488.98	16627.1	17533	17281.2
Rizatriptan	3533.06	20473.6	8108.02	26655.7	20864.4	27115.6	2685.46	1666.11	973.16	1968.68	2924.96	5773.11	2226.6	109.375	292.425	2195.92	1634.48	1880.84
Thromboxane	7069.21	26111.4	9790.19	23687.9	30527.6	29251	5499.4	5015.99	5934.76	3858.73	7303.27	6653.08	5277.08	1114.49	4653.34	4783.06	5501.09	5396.5
Octacosanoic acid	8263.5	33383.3	11352.5	26882.5	35343.7	60405.1	1427.56	2611.78	2216.74	1928.3	2069.22	2087.91	6333.31	10413	2002.13	1782.12	2774.91	2908.67
Sphingosine	37332.5	84794.8	41983.8	115191	149572	160684	15783.3	15329.8	12585.7	14634.4	24151.5	24914.6	26951.2	768.61	10499.6	15917	13378.1	14612.2
Palmitone	0	146.264	40.861	205.13	108.417	408.896	11759.1	8332.4	6104.24	1465.59	8172.66	18440.1	116.275	414.735	6722.43	2838.34	6318.15	5810.54
tricosanoic acid	23262.6	83749.8	34232	97944.2	90983.2	100214	9654.26	10531.2	5807.17	7393.98	20254.1	21765	14099.2	386.671	6744.86	10565.5	10059	8561.54
N-Heptanoylsolamine	6211.5	16518	5014.32	15068	17132.8	14838.7	1202.48	661.181	1642.83	626.793	3219.69	1383.51	908.285	867.236	1713.78	1045.83	607.038	1294.89
Octadecanamide	3477.99	12941.7	3823.8	13585.3	17167.2	14115.6	1331.23	2782.89	2013.54	1757.07	3176.03	2617.69	3068.76	645.634	2212.92	2023.43	1796.94	2251.74
Cholest-5-ene	35895.4	59233.7	50468.3	100585	108513	102879	4694.85	3976.4	2378.59	4626.44	4140.65	5624.46	23488.8	28211.7	3663.59	3795.26	4697.52	3091.47
Stearoylcholine	9019.36	43128.1	12946.8	46253.4	47787.7	57992.1	714.387	433.258	363.749	533.779	145.615	606.568	4817.79	7940.4	116.13	186.864	666.95	390.459
Citronellyl formate	11319.5	104966	36316	112682	85992.2	89663.1	9965.11	8695.65	7623.77	8521.5	20354.6	18804.7	13849	3782.95	4666.52	6558.28	8131.43	8384.05
13,15-Triacontanedione	18687.6	71509.7	24443.1	85382.7	54405	82349.2	639.886	785.535	548.937	673.413	2461.7	511.007	1207.36	1415.58	1813.75	594.103	283.242	388.002
20-Dihydrodydrogesterone	17146.4	90292.6	38391.4	94933	86552.6	102739	12215.6	13001.8	8668.93	9473.95	24033.2	24581.9	14096.3	284.227	2836.53	9313.09	10385.6	9647.63
Dihydrodioscorine	11682.3	59069.1	27272	68854.2	58999.7	87303.7	11636.3	8025.49	6738.35	9159.08	21711.1	20781.8	9685.58	243.725	1499.2	6954.16	9649.5	10023
Chlordecone alcohol	48.3058	59.7775	51.3063	0	0	97.8428	13152.9	265.8	229.062	1207.1	29055.3	23383.5	113.881	0	231.604	1256.61	67.067	85.8928
Methyltestosterone	19869.8	32892	37616.5	132198	185798	132037	17361.8	18306.5	9497.49	11087.9	29443	29181.9	18104.3	6945.86	14134.5	13573.8	14656.4	16701.8
1-Cyclohexyl-11-heneicosanone	1834.78	6166.8	10897.1	5605.56	39698.7	35524	93327.7	79345.4	73336.2	63681.3	138614	135908	7820.95	8972.15	68109.5	56017.1	79670.4	68770.3
Palmitone	294.109	152.911	651.086	398.866	117.911	1094.2	17809.1	13212.9	14572.4	15106.2	31117.5	27379.1	816.166	34476.1	17352.3	12648.8	14852.4	18164.7
Behenic acid	90658.5	363550	84120.3	227555	422033	349431	57238.6	53701.8	49153.7	46292	87227.8	98416.2	68988.7	1576.89	41736.2	55771.3	50813.3	45780.7
Stearoylglycine	705.423	861.959	1280.18	576.718	625.191	1795.31	5030.75	2935.71	40185.8	43290.3	56752.8	58221.1	1791.78	3457.34	47376.3	44132.6	42694.4	43988.1
MG(24:0/0:0/0:0)	16706.6	90243.4	30620.8	90831.8	69068.2	89874	3272.41	1510.96	1252.5	1173.16	1403.24	1704.2	12160.5	18362	608.188	1096.41	1807.65	1346.68
erythro-8,10-Hentriacontanediol	1223.58	37889.6	12390.8	38045.2	43158	49132	109.202	188.089	163.81	100.46	736.978	384.439	168.119	1390.74	297.124	117.392	104.482	41.6959
Docosanamide	2791.55	17022.5	3588.99	18378.7	12076	24200.3	256.961	1142.67	793.015	782.187	894.183	1059.06	2583.98	5185.99	601.354	539.215	1340.31	953.092
Oleic acid	9586.67	12471.5	11432.1	15800.1	9396.51	15202.9	16871.1	20709.4	140942	81832.7	172501	186694	12663.1	16535.1	99057.2	155464	91870.1	163747
Myristic acid	52024.1	294367	122114	369759	243480	313253	43519.8	33016.5	34652.8	40904.6	71072.6	77681.6	71296.9	1736.69	17938.9	35262.4	40158	34736.7
Neocuscutoside C	6984.98	10580.7	11836.2	8433.34	129.676	158.872	18006	21534.4	16658	23690	15260.8	17945.6	19014.2	8040.83	21936.5	14277	15852.6	17540.4
Schleichol 1	7944.91	38435.6	12516.5	39478.8	31511.5	54836.2	2450.81	2590.86	2590.97	1091.28	2131.41	2750.02	5941.34	14941.3	1430.68	1799.68	2435.02	2371.47
Butyl octadecanoate	11833.7	29068.2	11487.4	30130	31771.2	34573.9	5584.97	4844.73	8818.57	9624.19	10466.6	12108.4	11022.8	8831.04	10153.3	7266.33	8136.38	8894.72
22,23-Dihydroergosterol	34239.1	82697.9	44315	99647.3	98977.5	104765	20103	23202.7	29523.4	32337.7	41369.9	46605.4	26591.9	20100.7	33883	29892.3	27164.2	28143.7
erythro-6,8-Pentacosanediol	219.649	272.403	701.585	536.649	4128.46	3605.98	13364.8	7409.4	9246.21	10088.4	24564.8	28488.9	511.074	1939.29	8317.73	9107.8	10342	11078
Estradiol acetate glucuronide	4910.71	10478.6	6606.83	11923.1	49.9636	222.698	19262.6	13743.2	15725.7	16780.5	17504.2	11615.5	16679	5315.32	15591.6	11558.6	11052.6	8681.51
Lymecycline	17908.1	38615.6	36616.3	33147.4	370.52	192.629	49139.4	43053.7	46995.2	42260.4	42371.6	48625.1	50767	21149.2	39243.1	34558.5	36676.6	34506
Bilirubin glucuronide	14005.9	18691.8	25313.1	24234	143.986	145.393	40851.2	38550.1	45523.4	22184.8	34111.5	47391.7	42811.8	19108.5	35504.5	36040.8	30982.9	27057.8
1,26-Hexacosanediol	89273.9	109374	162944	151020	103036	104359	204018	156954	209307	176228	230236	182718	116726	309468	168829	197969	210075	226792
Cycloartanol	91644.7	370653	80620.7	411911	296521	489684	15386.1	18098.6	11223.4	10600.9	17723.3	16573.5	81761	117026	11248.7	9237.98	13133.7	12674.4
3-Epidemissidine	3204.24	11377.9	3840.63	12650.8	12682.4	12401.6	1544.86	823.045	2200.61	1606.71	3531.17	5038.92	1955.29	1146.99	2390.05	2756.36	2174.21	2250.68
erythro-6,8-Pentacosanediol	10471.1	31185.2	9799.87	29754.7	31028.1	49191.5	7522.13	7970	5944.97	6586.09	5476.24	6623.28	10336.9	27580.4	5798.06	5180.92	6841.56	4435.88
Hydantoin-5-propionic acid	105008	40016.6	38939.3	43148.2	39155.1	40786.2	101561	104271	90141.9	115664	124067	104127	66557.7	36465.8	89153.6	73150.6	63505.9	65587.8
Cyanidin 3-rhamnoside 5-glucoside	7744.16	13715.2	11494	12117.4	45.743	0	16204.6	17450.4	15744.2	14679	16459.4	12767.9	17063.3	7234.46	14557.1	12236.3	12953.1	14258.9
4-Hydroxytamoxifen-O-glucuronide	6243.35	4283.83	5733.97	5147.97	200.788	44.2444	8238.54	8362.41	10266.2	8992.77	7174.29	7261.5	7391.82	2665.51	10185.3	9689.2	9936.06	9136.47
Nb-Pentacosanoyltryptamine	0	43.4066	47.1804	41.8116	80.4386	173.01	71106.2	523.49	105.958	1844.65	112097	107739	0	851.082	702.742	631.975	142.284	90.6469
Octadecanamide	1375.31	1469.21	1138.79	1809.35	1497.5	2384.41	2915.63	3681.52	28813.1	27709.2	32134.9	35544.4	1371.53	2325.64	29160.6	28513.2	21568.4	29453.8
Crosatoside B	11504.4	4974.66	10387.6	3508.31	8851.54	11593.9	13554.6	14572.7	13852.6	13185.3	11422.6	15932.9	12087.1	8074.53	14782.1	12072.3	11730.9	13782.9
Cytosine	122515	35486.8	57508.7	19642.5	59346.9	61443.1	76558.8	62228	65131.2	85262.1	73811.1	68882.8	42984.4	21435.3	61842.1	53745.7	46920.5	51744.1
erythro-7,9-Hexatriacontanediol	36.2656	112.659	0	121.041	167.111	214.641	14720.3	323.504	247.388	357.803	30124.3	30137.8	0	569.348	1768.68	1137.16	101.953	258.997
Palmitoleoylethanolamde	2148.39	32284.7	10974.4	33699.4	24608.3	32529.6	2537.48	2406.83	1717.68	2058.43	5221.29	6281.09	3105.88	170.203	995.776	1960.16	2689.99	2427.85
Coproporphyrin III	26479.7	34634.8	44238.3	39708.7	397.274	463.351	48243.1	49728.3	43889.5	48771.7	79079.2	53448.8	69535.7	28791	49668.7	23426.8	36748.6	38085.9
25-Methyl-1-hexacosanol	663.124	17494.4	5045.08	26056.4	24377.6	27798.1	685.576	1307.82	450.215	645.646	1165.89	461.897	676.41	1414.67	1482.52	676.895	460.184	729.826
Atrovirinone	20035.2	46831.7	24933.3	39198.9	72.0579	256.563	49486.8	51113.1	36937.6	45462.1	52836.6	48837.5	52638.2	17620.6	45175.4	30793.4	35320.5	36126
LysoPS(18:1(9Z)/0:0)	4977.91	5912.94	5221.29	4769.33	47.4237	108.836	7433.84	9098.31	9518.12	6672.65	7098.8	6615.02	10653.8	2990.2	8918.48	7457.14	4422.49	5495.98
Dictagymnin	22404.5	23617.1	14726.8	22342.2	95206.7	74361.3	124751	118381	45424.6	57110.2	76905.6	82562.3	64422.3	45999.3	178739	132762	134339	145777
Canrenone	13056.9	3081.01	9313.88	3073.8	7563.19	8649.91	10119.2	12272.1	13096	14429.1	12342.7	15388.3	12937.3	7601.05	12214.7	12968.8	10080.8	13073.7
Erythrose	590400	347456	363410	365228	201433	317653	487634	451294	445078	499840	538946	595538	420534	264117	490092	450259	374149	401253
Tetrabromodiphenyl ethers	0	0	0	0	106.349	63.2928	20931	141.291	52.5135	0	51119.8	51368.7	69.5767	492.094	221.934	152.379	93.8265	111.831
Longamide	28.7858	245.244	38.4387	511.511	581.798	19621	472.614	499.468	34023	10307.4	1866.95	2478.59	2722.51	266315	4948.25	5366.88	204936	17960.4
7-a,25-Dihydroxycholesterol	0	0	0	96.9688	2926.3	3349	5217.28	6294.49	193.296	144.859	2713.54	2902.29	1493.6	614.259	13413.8	11827.8	9687.03	10532.9
L-Thyronine	21063.6	7817.89	9754.93	8404.66	5695.39	5479.65	10764.1	14130.4	12404.8	13835.9	13167.6	16213.5	10066.8	4318.27	10470	11751.3	10223.9	12553
Indinavir	41181.4	15477.5	21557.2	14940	11746.4	11055.4	22467	24175.4	28061.8	27876.6	23334.4	27446.1	19772.1	13336.2	25548.8	21159.1	21637.4	20177.9
Norrubrofusarin 6-beta-gentiobioside	12592.4	5143.42	10611.9	4369.55	5978.26	6173.98	12916.2	12785.9	10760.9	14173	8435.36	12347.3	11544.1	6530.08	12333.3	11439.8	11313.4	12567.2
Felbamate	2818.48	3399.67	2330.65	2622.78	22085.7	26174.8	26379.7	21231.3	6306.19	9333.41	18983.1	14986	12962.9	13381.8	38823.1	36288.1	30685.4	31626.4
Vaccinoside	6886.92	11650.7	9798.61	13072	30.5642	279.036	9891.64	14990.2	15246.9	14744.8	14802.9	14298.8	15214.6	6164.02	17608.5	10435.2	11392.5	12528
S-(PGJ2)-glutathione	6588.9	5688.15	11906.7	4517.2	118.623	155.432	11768.8	11312.8	11134.6	12672.9	7912.48	11506.8	12203.4	4657.71	13065.3	10280.4	9538.16	6758.34
Methyl linoleate	48765.3	114467	14264.1	109879	126561	123605	20081.3	18666.4	21461.8	20536.7	36240.9	39114	27373.3	5079.12	21890.8	21545.1	21389	18093.9
1-Tritriacontanol	28475.8	56093.5	59907.5	45324.4	46080.3	45705.1	81258.6	79746.9	56642.2	64489.5	62918.3	63424.4	45058.4	87371	32020.4	90682.8	69624.1	76000
lactate	51826.4	81879.6	64096	84092.8	10965.8	8678.08	68202.2	75654.7	51625.1	56544.3	61087.9	57881.9	50069.6	30797.9	56016.6	41089	46654.1	44254.2
fumarate	28867.3	113461	29796.8	100268	3503.54	2683.69	67817.2	67867.1	54291.6	64047.1	67451.6	64044.5	34617.8	26381.7	59332.5	45166.2	45588.4	36262.5
pyruvate	25831.3	75574.2	21193.3	80772.1	3532.91	2703.96	28282.3	25007.6	22844	28278.8	31518.1	25247.6	21908.8	12306.2	25068	18043.6	22219.4	18745.3
glucose	19180.9	33141.5	13098.7	36270.8	793.583	1422.68	19522.6	8213.57	12309.6	12858.8	11505.2	13411.5	17003.8	3251.71	16205.9	8659.64	12234.7	8129
