# Supplementary material for: Untargeted Metabolic Profiling of Extracellular Vesicles of SARS-CoV-2-Infected Patients Shows Presence of Potent Anti-Inflammatory Metabolites
Source: Int J Mol Sci. 2021 Sep 28;22(19):10467. doi: 10.3390/ijms221910467 (PMC8509011; doi:10.3390/ijms221910467)
Supplement: Supplementary file 1 [file ijms-22-10467-s001.zip › ijms-1376374-supplementary/Table S2.xlsx]

## Sheet: Sheet1
featureidx		name	mzmed	mzmin	mzmax	rtmed	rtmin	rtmax	npeaks	Covid_CTRL	Covid_Blue	Covid_black	CV	pvalue	qvalue	Covid_CTRL.mean	Covid_Blue.mean	Covid_black.mean	Covid_CTRL.SD	Covid_Blue.SD	Covid_black.SD	maxint	postHoc	Dr_faisal_exo_ctrl_210118164022	Dr_faisal_exo_ctrl2_1	Dr_faisal_exo_ctrl2_210118175141	Dr_faisal_exo_ctrl2_2	Dr_faisal_exo_ctrl3_1	Dr_faisal_exo_ctrl3_2	Dr_faisal_exo_blue_1_1	Dr_faisal_exo_blue_1_2	Dr_faisal_exo_blue_4_1	Dr_faisal_exo_blue_4_2	Dr_faisal_exo_blue_9_1	Dr_faisal_exo_blue_9_2	Dr_faisal_exo_black_2_1	Dr_faisal_exo_black_2_2	Dr_faisal_exo_black_3_1	Dr_faisal_exo_black_3_2	Dr_faisal_exo_black_8_1	Dr_faisal_exo_black_8_2
1	Phytosphingosine	M350T26	350.425	350.379	350.43	26.1326	26.0516	26.2001	7	5	2	0		0.000760689	0.00134598	50007.3	8111.43	4039.11	24954.7	3616.19	1544.37	6003.24	0	14916	68060.1	21564.8	60170.5	64470.1	70862.4	5877.23	5761.91	5212.33	7120.08	14537	10160	4776.31	1454.63	5786.42	4803.37	4356.78	3057.14
2	FOSCARNET(Anti virul drug)	M124T6	123.957	123.949	123.96	6.26688	6.21417	6.35946	3	0	3	0		0.000774152	0.00134598	547.831	8978.25	3366.85	536.268	2890.91	1818.87	929.614	0	1471.17	92.2412	673.558	0	699.412	350.606	11820.9	12569.4	4613.37	7831.84	8422.77	8611.23	1925.23	1373.17	6432.11	3551.75	2737.87	4180.98
3	5Z,13Z-Pentacosadiene	M313T33	313.35	313.342	313.351	32.6715	32.538	32.8217	5	5	0	0		0.00126521	0.00134598	69203.7	5761.73	3840.08	45900.6	1157.29	1266.36	6342.15	0	9685.56	102014	15602.9	120255	81819.1	85845.8	4680.17	6625.39	4086.63	5756.89	7005.66	6415.64	2710.81	4776.38	3880.46	5847.42	2672.58	3152.85
4	24:0(18Me)	M365T26	365.401	365.377	365.423	26.1113	26.0187	26.1525	4	4	0	0		0.00126521	0.00134598	41844.6	12449.8	8828.02	15888.2	4041.41	1153.3	3085.89	0	19036.2	47217.6	25754	45965.2	58105.3	54989.2	9537.1	9012.21	11082	10047.7	18631.6	16387.9	10553	9649.87	8799.02	8733.8	7453.65	7778.77
5	DL-Cerebronic acid	M349T26	349.369	349.346	349.479	26.1233	26.0384	26.2468	16	6	6	4		0.00140566	0.00134598	266338	68166	41534	165919	22270.5	19185.2	42090.2	0	116066	446054	153287	82402.5	386596	413620	55357.9	49407.3	56060.6	56036.1	103594	88540.4	41395.1	3593.02	54540.2	51040.3	46146.1	52489.2
6	Isosyringinoside	M557T5	557.184	557.148	557.252	5.15798	5.08195	5.19163	13	1	6	6		0.00146439	0.00134598	19639.6	46751.7	33013.4	16399.5	3120.29	8189.06	8600.72	0	17657.2	37860.8	31998	29828.9	385.448	107.377	50532.4	42245.3	44079.5	46941	47418.9	49293	39248.2	17850.6	41122.9	33451	33700.5	32707
8	Thromboxane	M314T24	314.367	314.357	314.406	23.5006	23.4743	23.5344	5	5	0	0		0.00186117	0.00134598	38141.3	10397.1	7746.81	20370.2	2474.1	2822.38	3937.31	0	13178.7	43168.7	13989.4	44526.8	50226.5	63757.5	7834.69	10345.1	9318.82	8185.18	13873.8	12824.9	12555.8	4047.99	6422.35	7651.29	7123.88	8679.53
9	1-(3-methylpentadecyl)-3-nonylcyclopentane	M439T32	438.532	438.48	438.547	32.0978	32.0502	32.2233	5	5	0	0		0.00189411	0.00134598	49335.8	282.548	683.405	30477.3	213.868	473.101	4848.46	0	2229.77	62743	21084	59956.7	72063.4	77938	205.718	234.37	313.1	216.9	680.731	44.4697	1371.32	1121.44	627.13	492.517	362.917	125.105
10	Hentriacontane	M438T30	437.535	437.524	437.547	29.8515	29.6117	30.0451	10	0	6	4		0.00206777	0.00134598	970.441	78171.6	37007.3	977.407	29570	27588.7	10292.3	0	165.944	404.835	289.665	1453.55	783.838	2724.82	74841.1	60486.5	65751.1	41013.9	116738	110199	463.8	3449.35	55622.6	45803.9	60473.6	56230.7
11	11-Methylhexacosane	M345T26	345.451	345.441	345.455	26.1249	26.1069	26.1833	6	6	0	0		0.0021167	0.00134598	24970.4	3411.18	1721.12	11410.1	2285.55	748.412	2785.95	0	10217.2	27782.4	11775.9	28480.7	34177.7	37388.2	1832.9	1495.05	2264.34	2230.07	5937.83	6706.92	1788.72	457.39	1797.39	1898.77	1593.14	2791.29
12	Dotriacontane	M416T32	415.535	415.524	415.545	32.0935	31.5719	32.6141	6	5	0	1		0.0021167	0.00134598	80259.6	1181.05	4932.3	34642.8	468.599	7504.7	7250.97	0	34801.3	95918.4	43079.1	107618	80409	119732	1492.36	1240.64	723.679	1782.48	1306.98	540.19	20082	4032.64	1870.14	1534.24	1127	947.782
13	Lignocerane	M371T28	371.448	371.438	371.46	28.0245	27.9571	28.2326	10	0	6	4		0.00233795	0.00134598	5869.46	27747.2	14404.7	5101.96	8375.52	8613.74	3022.61	0	1350.21	2032.96	4837.22	2456.07	12690.5	11849.8	24592.3	23250.7	22503.1	19757.2	35830.4	40549.4	3663.27	3136.29	21118.1	21407.2	18806.4	18296.7
14	Triacontanal	M437T32	437.487	437.404	437.532	32.0879	31.5802	32.6312	7	6	0	1		0.00243564	0.00134598	228357	888.161	13205.6	140284	516.068	26835.2	21853.7	0	85324.1	245542	28013.5	330885	308703	371672	1521.33	544.953	1083.08	241.621	1383.63	554.345	67873.2	5266.4	2215.28	1230.95	2443.86	203.569
17	1-docosene	M341T28	341.469	341.455	341.504	28.0782	27.8663	28.715	13	3	6	4		0.0025523	0.00134598	42127.2	70848	79578.7	5344.7	6525.3	21242.3	4063.36	0	46864	48347.3	35984.3	45133.2	39692.2	36741.9	77461.9	59551.4	70963.2	67766.8	73492.2	75852.1	49040.7	114061	73495	88191.7	75243.6	77440.4
15	Elaidic acid	M283T23	283.344	283.331	283.352	23.4902	23.4545	23.5344	5	5	0	0		0.0025523	0.00134598	89506	21855.9	17495	36391.3	4367.48	6094.95	7212.03	0	38417.7	98823.3	50160.5	105803	119635	124196	19239.5	18694.3	17842	20834.9	28470.4	26054.4	25039.9	6871.94	15215.1	20070.4	19250.4	18522.4
16	Palmitoylcholine	M306T24	306.356	306.342	306.365	23.5216	23.492	23.5596	6	6	0	0		0.0025523	0.00134598	42020	6887.68	4663.71	21715.2	2348.04	2279.41	3995.58	0	10719.1	51648.5	17913.6	57118.8	55689.4	59030.6	5659.4	6453.3	5511.08	4210.19	10227.9	9264.19	6696.75	695.169	5656.17	6761.25	4236.3	3936.63
18	MG(12:0/0:0/0:0)	M239T20	239.252	239.246	239.259	20.3996	20.3717	20.4983	5	5	0	0		0.00270601	0.00134598	86594.1	22703	14257.7	37889.2	7306.49	8099.83	6932.05	0	29250.8	102090	49051.4	116949	103481	118744	19612.5	17387.6	18138	17232.4	29885.2	33962.2	24598	2017.8	7488.98	16627.1	17533	17281.2
19	Rizatriptan	M270T20	270.27	270.261	270.273	20.3227	20.3047	20.4054	4	4	0	0		0.00273784	0.00134598	17791.7	2665.25	1389.94	9790.02	1677.7	948.133	2445.27	0	3533.06	20473.6	8108.02	26655.7	20864.4	27115.6	2685.46	1666.11	973.16	1968.68	2924.96	5773.11	2226.6	109.375	292.425	2195.92	1634.48	1880.84
20	Thromboxane	M297T24	297.345	297.333	297.347	23.5259	23.4833	23.5512	4	4	0	0		0.00273784	0.00134598	21072.9	5710.87	4454.26	10118.3	1219.15	1671.08	2283.68	0	7069.21	26111.4	9790.19	23687.9	30527.6	29251	5499.4	5015.99	5934.76	3858.73	7303.27	6653.08	5277.08	1114.49	4653.34	4783.06	5501.09	5396.5
21	Octacosanoic acid	M390T29	389.507	389.479	389.539	28.8118	28.629	28.8418	4	4	0	0		0.00273784	0.00134598	29271.8	2056.92	4369.03	18927.3	386.564	3386.94	3422.95	0	8263.5	33383.3	11352.5	26882.5	35343.7	60405.1	1427.56	2611.78	2216.74	1928.3	2069.22	2087.91	6333.31	10413	2002.13	1782.12	2774.91	2908.67
22	Sphingosine	M300T23	300.367	300.36	300.403	23.495	23.3546	23.5344	12	6	3	3		0.0027539	0.00134598	98259.6	17899.9	13687.8	52681.6	5258.87	8472.4	10184.9	0	37332.5	84794.8	41983.8	115191	149572	160684	15783.3	15329.8	12585.7	14634.4	24151.5	24914.6	26951.2	768.61	10499.6	15917	13378.1	14612.2
23	Palmitone	M452T30	451.54	451.484	451.59	29.7257	29.6117	29.9632	4	0	4	0		0.00290273	0.00134598	151.595	9045.68	3703.41	145.743	5709.61	2994.08	2289.55	0	0	146.264	40.861	205.13	108.417	408.896	11759.1	8332.4	6104.24	1465.59	8172.66	18440.1	116.275	414.735	6722.43	2838.34	6318.15	5810.54
25	tricosanoic acid	M319T23	319.337	319.327	319.354	23.4981	23.3261	23.5259	7	6	1	0		0.00309559	0.00134598	71731.1	12567.6	8402.81	33967.3	6764.3	4623.9	6791.27	0	23262.6	83749.8	34232	97944.2	90983.2	100214	9654.26	10531.2	5807.17	7393.98	20254.1	21765	14099.2	386.671	6744.86	10565.5	10059	8561.54
26	N-Heptanoylsolamine	M328T26	328.428	328.383	328.441	26.1294	26.1069	26.1501	4	4	0	0		0.00309559	0.00134598	12463.9	1456.08	1072.84	5389.71	952.296	386.564	1812.49	0	6211.5	16518	5014.32	15068	17132.8	14838.7	1202.48	661.181	1642.83	626.793	3219.69	1383.51	908.285	867.236	1713.78	1045.83	607.038	1294.89
28	Octadecanamide	M284T24	284.36	284.351	284.363	23.5427	23.4833	23.5512	3	3	0	0		0.00332062	0.00134598	10851.9	2279.74	1999.91	5764.42	694.899	790.83	1462.49	0	3477.99	12941.7	3823.8	13585.3	17167.2	14115.6	1331.23	2782.89	2013.54	1757.07	3176.03	2617.69	3068.76	645.634	2212.92	2023.43	1796.94	2251.74
29	Cholest-5-ene	M371T29	371.459	371.44	371.504	28.8497	28.646	28.9321	8	6	0	2		0.00332062	0.00134598	76262.5	4240.23	11158	31384.6	1078.62	11489.6	9565.45	0	35895.4	59233.7	50468.3	100585	108513	102879	4694.85	3976.4	2378.59	4626.44	4140.65	5624.46	23488.8	28211.7	3663.59	3795.26	4697.52	3091.47
31	Stearoylcholine	M402T29	402.467	402.464	402.47	28.8686	28.8418	28.9027	4	4	0	0		0.00332062	0.00134598	36187.9	466.226	2353.1	20187.8	200.111	3276.71	4244.31	0	9019.36	43128.1	12946.8	46253.4	47787.7	57992.1	714.387	433.258	363.749	533.779	145.615	606.568	4817.79	7940.4	116.13	186.864	666.95	390.459
34	Citronellyl formate	M217T17	217.172	217.167	217.179	16.6363	16.607	16.7072	4	4	0	0		0.0033794	0.00134598	73489.7	12327.6	7562.04	40476.3	5688.05	3583.26	7563.93	0	11319.5	104966	36316	112682	85992.2	89663.1	9965.11	8695.65	7623.77	8521.5	20354.6	18804.7	13849	3782.95	4666.52	6558.28	8131.43	8384.05
35	13,15-Triacontanedione	M452T32	451.525	451.475	451.532	32.1173	32.0858	32.6482	5	5	0	0		0.0033794	0.00134598	56129.5	936.747	950.34	28943.7	753.323	619.053	5459.25	0	18687.6	71509.7	24443.1	85382.7	54405	82349.2	639.886	785.535	548.937	673.413	2461.7	511.007	1207.36	1415.58	1813.75	594.103	283.242	388.002
36	20-Dihydrodydrogesterone	M275T20	275.246	275.24	275.25	20.3363	20.2963	20.3887	5	5	0	0		0.00350008	0.00134598	71675.8	15329.2	7760.56	35085.7	7143.21	5160.33	5987.95	0	17146.4	90292.6	38391.4	94933	86552.6	102739	12215.6	13001.8	8668.93	9473.95	24033.2	24581.9	14096.3	284.227	2836.53	9313.09	10385.6	9647.63
38	Dihydrodioscorine	M256T20	256.268	256.26	256.278	20.3864	20.3633	20.5152	5	5	0	0		0.0039114	0.00135121	52196.8	13008.7	6342.52	27807	6587.96	4397.39	4957.31	0	11682.3	59069.1	27272	68854.2	58999.7	87303.7	11636.3	8025.49	6738.35	9159.08	21711.1	20781.8	9685.58	243.725	1499.2	6954.16	9649.5	10023
39	Chlordecone alcohol	M527T33	526.62	526.594	526.655	33.2763	33.2355	33.6705	3	0	3	0		0.00407761	0.00135303	42.8721	11215.6	292.51	37.6411	12734.5	478.371	2136.16	0	48.3058	59.7775	51.3063	0	0	97.8428	13152.9	265.8	229.062	1207.1	29055.3	23383.5	113.881	0	231.604	1256.61	67.067	85.8928
41	1-Cyclohexyl-11-heneicosanone	M393T28	393.464	393.454	393.51	28.0102	27.9314	28.2649	10	0	6	4		0.00432024	0.00135545	16621.2	97368.9	48226.7	16564.6	32373.1	31750	11648.2	0	1834.78	6166.8	10897.1	5605.56	39698.7	35524	93327.7	79345.4	73336.2	63681.3	138614	135908	7820.95	8972.15	68109.5	56017.1	79670.4	68770.3
42	Palmitone	M416T30	415.541	415.524	415.548	29.8869	29.606	30.534	10	0	6	4		0.00432024	0.00135545	451.513	19866.2	16385.1	369.019	7512.85	10863.6	2624.02	0	294.109	152.911	651.086	398.866	117.911	1094.2	17809.1	13212.9	14572.4	15106.2	31117.5	27379.1	816.166	34476.1	17352.3	12648.8	14852.4	18164.7
40	Methyltestosterone	M335T24	335.358	335.293	335.364	23.6102	23.5597	23.6606	3	3	0	0		0.00432024	0.00135545	90068.7	19146.4	14019.5	68773.1	8586.78	3860.94	5289.05	0	19869.8	32892	37616.5	132198	185798	132037	17361.8	18306.5	9497.49	11087.9	29443	29181.9	18104.3	6945.86	14134.5	13573.8	14656.4	16701.8
44	Behenic acid	M305T23	305.339	305.29	305.347	23.4822	23.3524	23.5596	11	6	4	1		0.00442249	0.00135639	256225	65338.3	44111.2	145295	21904.4	22879.5	27147.3	0	90658.5	363550	84120.3	227555	422033	349431	57238.6	53701.8	49153.7	46292	87227.8	98416.2	68988.7	1576.89	41736.2	55771.3	50813.3	45780.7
46	Stearoylglycine	M306T29	306.358	306.352	306.368	28.7545	28.6585	28.864	7	0	3	4		0.00447452	0.00135686	974.13	34402.7	30573.4	475.916	24625.8	21710.5	3703.2	0	705.423	861.959	1280.18	576.718	625.191	1795.31	5030.75	2935.71	40185.8	43290.3	56752.8	58221.1	1791.78	3457.34	47376.3	44132.6	42694.4	43988.1
47	MG(24:0/0:0/0:0)	M407T29	407.446	407.437	407.458	28.8571	28.646	28.9456	7	6	0	1		0.00458042	0.00135777	64557.5	1719.41	5896.89	33023.6	783.818	7523.98	6500.26	0	16706.6	90243.4	30620.8	90831.8	69068.2	89874	3272.41	1510.96	1252.5	1173.16	1403.24	1704.2	12160.5	18362	608.188	1096.41	1807.65	1346.68
48	erythro-8,10-Hentriacontanediol	M434T32	433.554	433.545	433.561	32.0897	32.0414	32.2565	4	4	0	0		0.00458042	0.00135777	30306.5	280.496	353.258	18993.4	246.207	515.438	2605.62	0	1223.58	37889.6	12390.8	38045.2	43158	49132	109.202	188.089	163.81	100.46	736.978	384.439	168.119	1390.74	297.124	117.392	104.482	41.6959
49	Docosanamide	M372T29	372.46	372.452	372.472	28.8512	28.848	28.8571	3	3	0	0		0.00471633	0.00136952	13009.7	821.346	1867.32	8534.54	311.746	1789.26	1880.86	0	2791.55	17022.5	3588.99	18378.7	12076	24200.3	256.961	1142.67	793.015	782.187	894.183	1059.06	2583.98	5185.99	601.354	539.215	1340.31	953.092
50	Oleic acid	M283T29	283.351	283.29	283.398	28.7426	28.6749	28.8558	8	0	4	4		0.00542697	0.00147198	12315	103258	89889.4	2729.5	74715.9	65096.4	12393.9	0	9586.67	12471.5	11432.1	15800.1	9396.51	15202.9	16871.1	20709.4	140942	81832.7	172501	186694	12663.1	16535.1	99057.2	155464	91870.1	163747
53	Neocuscutoside C	M695T5	695.247	695.241	695.27	5.16406	5.13714	5.1773	4	0	3	1		0.00606474	0.00155307	6353.96	18849.1	16110.3	5094.37	3157.49	4753.25	3157.09	0	6984.98	10580.7	11836.2	8433.34	129.676	158.872	18006	21534.4	16658	23690	15260.8	17945.6	19014.2	8040.83	21936.5	14277	15852.6	17540.4
52	Myristic acid	M261T20	261.26	261.248	261.265	20.416	20.3717	20.5477	8	6	1	1		0.00606474	0.00155307	232499	50141.3	33521.6	121709	19281.6	23360.8	23982.6	0	52024.1	294367	122114	369759	243480	313253	43519.8	33016.5	34652.8	40904.6	71072.6	77681.6	71296.9	1736.69	17938.9	35262.4	40158	34736.7
54	Schleichol 1	M409T29	409.462	409.46	409.511	28.8597	28.8418	28.8671	3	3	0	0		0.00624469	0.00157433	30787.3	2267.56	4819.91	17711.6	612.802	5215.19	3895.61	0	7944.91	38435.6	12516.5	39478.8	31511.5	54836.2	2450.81	2590.86	2590.97	1091.28	2131.41	2750.02	5941.34	14941.3	1430.68	1799.68	2435.02	2371.47
55	Butyl octadecanoate	M341T26	341.433	341.431	341.434	26.1326	26.1077	26.1501	3	3	0	0		0.00628132	0.00157858	24810.7	8574.57	9050.77	10354.7	2831.19	1356.29	2664.03	0	11833.7	29068.2	11487.4	30130	31771.2	34573.9	5584.97	4844.73	8818.57	9624.19	10466.6	12108.4	11022.8	8831.04	10153.3	7266.33	8136.38	8894.72
57	22,23-Dihydroergosterol	M363T26	363.435	363.43	363.439	26.1424	26.1239	26.1691	4	4	0	0		0.00658216	0.00161248	77440.3	32190.4	27629.3	30642.8	10257.4	4526.97	7265.5	0	34239.1	82697.9	44315	99647.3	98977.5	104765	20103	23202.7	29523.4	32337.7	41369.9	46605.4	26591.9	20100.7	33883	29892.3	27164.2	28143.7
60	Lymecycline	M625T5	625.245	625.176	625.252	5.16433	5.13463	5.20134	10	0	6	4		0.00718563	0.00167559	21141.8	45407.6	36150.1	17718.4	3208.17	9526.42	7524.65	0	17908.1	38615.6	36616.3	33147.4	370.52	192.629	49139.4	43053.7	46995.2	42260.4	42371.6	48625.1	50767	21149.2	39243.1	34558.5	36676.6	34506
58	erythro-6,8-Pentacosanediol	M407T28	407.447	407.44	407.454	28.0185	28.0126	28.193	5	0	4	1		0.00718563	0.00167559	1577.46	15527.1	6882.65	1789.96	8823.73	4508.05	2397.93	0	219.649	272.403	701.585	536.649	4128.46	3605.98	13364.8	7409.4	9246.21	10088.4	24564.8	28488.9	511.074	1939.29	8317.73	9107.8	10342	11078
59	Estradiol acetate glucuronide	M491T5	491.232	491.168	491.248	5.1908	5.15502	5.23192	8	0	4	4		0.00718563	0.00167559	5698.65	15772	11479.8	4998.62	2742.11	4241.65	2658.7	0	4910.71	10478.6	6606.83	11923.1	49.9636	222.698	19262.6	13743.2	15725.7	16780.5	17504.2	11615.5	16679	5315.32	15591.6	11558.6	11052.6	8681.51
61	Bilirubin glucuronide	M761T5	761.236	761.172	761.261	5.13741	5.11585	5.14637	3	0	3	0		0.007708	0.0017255	13755.7	38102.1	31917.7	11298.8	9147.84	8211.12	6278.7	0	14005.9	18691.8	25313.1	24234	143.986	145.393	40851.2	38550.1	45523.4	22184.8	34111.5	47391.7	42811.8	19108.5	35504.5	36040.8	30982.9	27057.8
63	1,26-Hexacosanediol	M363T28	363.471	363.457	363.49	28.0204	27.8886	28.8818	15	4	6	5		0.00831683	0.00177886	120001	193243	204976	29650.7	26305	64131.6	8557.71	0	89273.9	109374	162944	151020	103036	104359	204018	156954	209307	176228	230236	182718	116726	309468	168829	197969	210075	226792
64	Cycloartanol	M393T29	393.455	393.397	393.469	28.8253	28.6375	28.8917	8	6	0	2		0.00831683	0.00177886	290172	14934.3	40847	169981	3262.88	46720.8	34232.2	0	91644.7	370653	80620.7	411911	296521	489684	15386.1	18098.6	11223.4	10600.9	17723.3	16573.5	81761	117026	11248.7	9237.98	13133.7	12674.4
65	3-Epidemissidine	M364T26	364.434	364.38	364.437	26.1252	26.0984	26.1497	4	4	0	0		0.00841468	0.001787	9359.59	2457.55	2112.26	4550.76	1556.32	542.478	1246.94	0	3204.24	11377.9	3840.63	12650.8	12682.4	12401.6	1544.86	823.045	2200.61	1606.71	3531.17	5038.92	1955.29	1146.99	2390.05	2756.36	2174.21	2250.68
66	erythro-6,8-Pentacosanediol	M385T29	385.468	385.451	385.468	28.849	28.8264	28.8854	4	4	0	0		0.00841468	0.001787	26905.1	6687.12	10029	14851.2	935.341	8843.01	3338.32	0	10471.1	31185.2	9799.87	29754.7	31028.1	49191.5	7522.13	7970	5944.97	6586.09	5476.24	6623.28	10336.9	27580.4	5798.06	5180.92	6841.56	4435.88
68	Hydantoin-5-propionic acid	M137T5	137.026	136.973	137.037	5.05209	4.85253	5.11946	17	6	5	6		0.00968258	0.00199797	51175.6	106639	65736.9	26416.1	11790.3	17121.7	7603.96	0	105008	40016.6	38939.3	43148.2	39155.1	40786.2	101561	104271	90141.9	115664	124067	104127	66557.7	36465.8	89153.6	73150.6	63505.9	65587.8
69	Cyanidin 3-rhamnoside 5-glucoside	M627T5	627.257	627.177	627.271	5.1729	5.13675	5.19163	10	0	6	4		0.0100284	0.00205344	7519.42	15550.9	13050.5	6128.2	1637.26	3296.4	3094.78	0	7744.16	13715.2	11494	12117.4	45.743	0	16204.6	17450.4	15744.2	14679	16459.4	12767.9	17063.3	7234.46	14557.1	12236.3	12953.1	14258.9
70	4-Hydroxytamoxifen-O-glucuronide	M596T5	596.268	596.261	596.275	5.10663	5.10367	5.12484	3	0	3	0		0.0109478	0.00219688	3609.03	8382.62	8167.39	2778.58	1153.98	2874.98	2217.03	0	6243.35	4283.83	5733.97	5147.97	200.788	44.2444	8238.54	8362.41	10266.2	8992.77	7174.29	7261.5	7391.82	2665.51	10185.3	9689.2	9936.06	9136.47
71	Nb-Pentacosanoyltryptamine	M526T33	525.575	525.569	525.634	33.3091	33.2187	33.6621	3	0	3	0		0.011009	0.00220624	64.3078	48902.6	403.122	59.073	54560.6	366.333	8198.56	0	0	43.4066	47.1804	41.8116	80.4386	173.01	71106.2	523.49	105.958	1844.65	112097	107739	0	851.082	702.742	631.975	142.284	90.6469
73	Crosatoside B	M447T5	447.186	447.151	447.238	5.0421	4.90973	5.0717	14	2	6	6		0.0132781	0.00258807	8470.07	13753.5	12088.3	3453.25	1498.41	2296.38	1941.31	0	11504.4	4974.66	10387.6	3508.31	8851.54	11593.9	13554.6	14572.7	13852.6	13185.3	11422.6	15932.9	12087.1	8074.53	14782.1	12072.3	11730.9	13782.9
72	Octadecanamide	M284T29	284.359	284.34	284.414	28.7601	28.6673	28.8557	8	0	4	4		0.0132781	0.00258807	1612.43	21799.8	18732.2	435.662	14592.6	13401.4	2438.87	0	1375.31	1469.21	1138.79	1809.35	1497.5	2384.41	2915.63	3681.52	28813.1	27709.2	32134.9	35544.4	1371.53	2325.64	29160.6	28513.2	21568.4	29453.8
74	Cytosine	M144T5	144.076	144.068	144.126	5.11893	4.91611	5.16085	18	6	6	6		0.0144955	0.00278717	59323.8	71979	46445.3	35053.5	8394.43	13828.5	10073.5	0	122515	35486.8	57508.7	19642.5	59346.9	61443.1	76558.8	62228	65131.2	85262.1	73811.1	68882.8	42984.4	21435.3	61842.1	53745.7	46920.5	51744.1
76	erythro-7,9-Hexatriacontanediol	M504T33	503.623	503.583	503.638	33.2517	33.2355	33.7033	3	0	3	0		0.0176881	0.00328616	108.62	12651.9	639.357	79.832	14644.6	688.525	2695.06	0	36.2656	112.659	0	121.041	167.111	214.641	14720.3	323.504	247.388	357.803	30124.3	30137.8	0	569.348	1768.68	1137.16	101.953	258.997
77	Palmitoleoylethanolamde	M262T20	262.27	262.26	262.278	20.4234	20.3633	20.4899	5	5	0	0		0.0195326	0.00355938	22707.4	3370.47	1891.64	13213.4	1895.94	1110.84	2756	0	2148.39	32284.7	10974.4	33699.4	24608.3	32529.6	2537.48	2406.83	1717.68	2058.43	5221.29	6281.09	3105.88	170.203	995.776	1960.16	2689.99	2427.85
79	Coproporphyrin III	M693T5	693.194	693.166	693.253	5.15918	5.07578	5.19163	10	1	5	4		0.0214484	0.00383232	24320.4	53860.1	41042.8	19421.9	12728.7	16576.3	8707.64	0	26479.7	34634.8	44238.3	39708.7	397.274	463.351	48243.1	49728.3	43889.5	48771.7	79079.2	53448.8	69535.7	28791	49668.7	23426.8	36748.6	38085.9
80	25-Methyl-1-hexacosanol	M429T32	429.474	429.46	429.542	32.1199	32.0681	32.2482	4	4	0	0		0.0260139	0.00444174	16905.8	786.174	906.751	11515.6	364.47	430.373	1956.62	0	663.124	17494.4	5045.08	26056.4	24377.6	27798.1	685.576	1307.82	450.215	645.646	1165.89	461.897	676.41	1414.67	1482.52	676.895	460.184	729.826
81	Atrovirinone	M489T5	489.216	489.163	489.242	5.17925	5.09244	5.24718	15	4	6	5		0.0267858	0.00453947	21887.9	47445.6	36279	19382.5	5709.1	12049.4	7024.19	0	20035.2	46831.7	24933.3	39198.9	72.0579	256.563	49486.8	51113.1	36937.6	45462.1	52836.6	48837.5	52638.2	17620.6	45175.4	30793.4	35320.5	36126
82	LysoPS(18:1(9Z)/0:0)	M562T5	562.259	562.229	562.343	5.12484	5.0848	5.14989	5	0	4	1		0.0267858	0.00453947	3506.29	7739.46	6656.34	2683.3	1258.29	2881.5	2350.29	0	4977.91	5912.94	5221.29	4769.33	47.4237	108.836	7433.84	9098.31	9518.12	6672.65	7098.8	6615.02	10653.8	2990.2	8918.48	7457.14	4422.49	5495.98
84	Canrenone	M379T5	379.166	379.159	379.233	5.05631	4.90973	5.11972	12	3	6	3		0.028733	0.00477965	7456.46	12941.2	11479.4	3862.73	1843.68	2210.15	1498.37	0	13056.9	3081.01	9313.88	3073.8	7563.19	8649.91	10119.2	12272.1	13096	14429.1	12342.7	15388.3	12937.3	7601.05	12214.7	12968.8	10080.8	13073.7
83	Dictagymnin	M203T5	203.142	203.134	203.16	5.30701	5.17212	5.32198	11	2	4	5		0.028733	0.00477965	42109.8	84189.1	117006	33853.5	31956.2	50979.1	17709.9	0	22404.5	23617.1	14726.8	22342.2	95206.7	74361.3	124751	118381	45424.6	57110.2	76905.6	82562.3	64422.3	45999.3	178739	132762	134339	145777
85	Erythrose	M159T5	158.979	158.964	159.028	5.00121	4.89687	5.07962	16	6	5	5		0.0294131	0.00486146	364263	503055	400067	126576	56797.9	77714.8	30454.5	0	590400	347456	363410	365228	201433	317653	487634	451294	445078	499840	538946	595538	420534	264117	490092	450259	374149	401253
86	Tetrabromodiphenyl ethers	M521T33	520.658	520.656	520.662	33.2926	33.2104	33.687	3	0	3	0		0.0296873	0.00489416	28.2736	20602.2	190.273	45.8687	25073.5	157.198	3450.94	0	0	0	0	0	106.349	63.2928	20931	141.291	52.5135	0	51119.8	51368.7	69.5767	492.094	221.934	152.379	93.8265	111.831
88	Longamide	M416T35	416.48	416.31	416.528	35.0059	34.7763	35.097	4	1	0	3		0.033845	0.00536998	3504.47	8274.67	83708	7898.86	13138.4	119384	14751.6	0	28.7858	245.244	38.4387	511.511	581.798	19621	472.614	499.468	34023	10307.4	1866.95	2478.59	2722.51	266315	4948.25	5366.88	204936	17960.4
89	7-a,25-Dihydroxycholesterol	M383T5	383.369	383.358	383.372	5.27131	5.26877	5.27537	4	0	0	4		0.0339664	0.00538334	1062.04	2910.96	7928.23	1613.74	2523.63	5478.58	2676.27	0	0	0	0	96.9688	2926.3	3349	5217.28	6294.49	193.296	144.859	2713.54	2902.29	1493.6	614.259	13413.8	11827.8	9687.03	10532.9
90	L-Thyronine	M296T5	296.151	296.14	\	4.99327	4.94244	5.0689	11	4	4	3		0.0342431	0.00541368	9702.69	13419.4	9897.22	5800.07	1823.71	2901.01	1410.38	0	21063.6	7817.89	9754.93	8404.66	5695.39	5479.65	10764.1	14130.4	12404.8	13835.9	13167.6	16213.5	10066.8	4318.27	10470	11751.3	10223.9	12553
91	Indinavir	M636T5	636.253	636.166	636.261	4.95626	4.94752	4.97457	4	0	3	1		0.0363054	0.00567664	19326.3	25560.2	20271.9	11336.1	2514.75	3971.41	4364.19	0	41181.4	15477.5	21557.2	14940	11746.4	11055.4	22467	24175.4	28061.8	27876.6	23334.4	27446.1	19772.1	13336.2	25548.8	21159.1	21637.4	20177.9
92	Norrubrofusarin 6-beta-gentiobioside	M583T5	583.253	583.229	583.299	5.02526	5.00641	5.09921	5	0	4	1		0.0422673	0.00642495	7478.25	11903.1	10954.7	3317.85	2024.11	2226.64	1717.2	0	12592.4	5143.42	10611.9	4369.55	5978.26	6173.98	12916.2	12785.9	10760.9	14173	8435.36	12347.3	11544.1	6530.08	12333.3	11439.8	11313.4	12567.2
93	Felbamate	M271T5	271.173	271.161	271.2	5.26619	5.13929	5.29057	8	2	2	4		0.0445514	0.00670073	9905.34	16203.3	27294.6	11099.7	7525.92	11340.3	5668.83	0	2818.48	3399.67	2330.65	2622.78	22085.7	26174.8	26379.7	21231.3	6306.19	9333.41	18983.1	14986	12962.9	13381.8	38823.1	36288.1	30685.4	31626.4
94	Vaccinoside	M559T5	559.236	559.216	559.295	5.17875	5.15682	5.20176	9	0	6	3		0.046413	0.00692122	6952.97	13995.9	12223.8	5658.17	2034.82	3965.96	2540.55	0	6886.92	11650.7	9798.61	13072	30.5642	279.036	9891.64	14990.2	15246.9	14744.8	14802.9	14298.8	15214.6	6164.02	17608.5	10435.2	11392.5	12528
95	S-(PGJ2)-glutathione	M664T5	664.331	664.233	664.362	5.11399	5.06407	5.13968	7	0	6	1		0.0540347	0.0077861	4829.17	11051.4	9417.21	4428.47	1629.68	3211.02	3136.44	0	6588.9	5688.15	11906.7	4517.2	118.623	155.432	11768.8	11312.8	11134.6	12672.9	7912.48	11506.8	12203.4	4657.71	13065.3	10280.4	9538.16	6758.34
